# Supplementary material for: Structural plasticity of the living kinetochore
Source: J Cell Biol. 2017 Nov 6;216(11):3551–70. doi: 10.1083/jcb.201703152 (PMC5674893; doi:10.1083/jcb.201703152)
Supplement: File S1 (ZIP) [file JCB_201703152_S1.zip]

Archive with 573 entries (559 files):
- JCB_submission2/
- JCB_submission2/Macros/
- JCB_submission2/Macros/batch_gaussian_roi_macro_v2.ijm
- JCB_submission2/Macros/kt_loss_sim_macro.ijm
- JCB_submission2/Plugins/
- JCB_submission2/Plugins/Jay_Plugins/
- JCB_submission2/Plugins/Jay_Plugins2/
- JCB_submission2/Plugins/Jay_Plugins2/autoscale_hyperstack_jru_v1.java
- JCB_submission2/Plugins/Jay_Plugins2/batch_import_table_jru_v1.java
- JCB_submission2/Plugins/Jay_Plugins2/batch_LOCI_converter_jru_v1.java
- JCB_submission2/Plugins/Jay_Plugins2/batch_object_measure_jru_v2.java
- JCB_submission2/Plugins/Jay_Plugins2/calc_c3_wlswitch_freq_jru_v1.java
- JCB_submission2/Plugins/Jay_Plugins2/carpet_ICCS_jru_v1.java
- JCB_submission2/Plugins/Jay_Plugins2/carpet_ICCS_pearson_jru_v1.java
- JCB_submission2/Plugins/Jay_Plugins2/carpet_ICS_jru_v1.java
- JCB_submission2/Plugins/Jay_Plugins2/carpet_stics_jru_v1.java
- JCB_submission2/Plugins/Jay_Plugins2/carpet_sub_avg_jru_v1.java
- JCB_submission2/Plugins/Jay_Plugins2/cell_hist_stack_jru_v1.java
- JCB_submission2/Plugins/Jay_Plugins2/cell_quadrant_profile_jru_v1.java
- JCB_submission2/Plugins/Jay_Plugins2/col_to_uppercase_jru_v1.java
- JCB_submission2/Plugins/Jay_Plugins2/combine_stacks_jru_v1.java
- JCB_submission2/Plugins/Jay_Plugins2/complex_amp_jru_v1.java
- JCB_submission2/Plugins/Jay_Plugins2/complex_phase_jru_v1.java
- JCB_submission2/Plugins/Jay_Plugins2/copy_as_emf_jru_v1.java
- JCB_submission2/Plugins/Jay_Plugins2/copy_as_eps_jru_v1.java
- JCB_submission2/Plugins/Jay_Plugins2/copy_as_pdf_jru_v1.java
- JCB_submission2/Plugins/Jay_Plugins2/copy_as_svg_jru_v1.java
- JCB_submission2/Plugins/Jay_Plugins2/copy_errors_jru_v1.java
- JCB_submission2/Plugins/Jay_Plugins2/difference_movie_jru_v1.java
- JCB_submission2/Plugins/Jay_Plugins2/DV_file_reader_jru_v1.java
- JCB_submission2/Plugins/Jay_Plugins2/dynamic_hs_profile_jru_v1.java
- JCB_submission2/Plugins/Jay_Plugins2/edit_KISS_codes_jru_v1.java
- JCB_submission2/Plugins/Jay_Plugins2/edit_plot_colors_jru_v1.java
- JCB_submission2/Plugins/Jay_Plugins2/edit_plot_sizes_jru_v1.java
- JCB_submission2/Plugins/Jay_Plugins2/export_EMF_jru_v1.java
- JCB_submission2/Plugins/Jay_Plugins2/fft2D_jru_v1.java
- JCB_submission2/Plugins/Jay_Plugins2/fft3D_jru_v1.java
- JCB_submission2/Plugins/Jay_Plugins2/filtered_BALM3D_jru_v1.java
- JCB_submission2/Plugins/Jay_Plugins2/filtered_cell_stats_jru_v1.java
- JCB_submission2/Plugins/Jay_Plugins2/filtered_cell_stats_jru_v2.java
- JCB_submission2/Plugins/Jay_Plugins2/filter_table_jru_v1.java
- JCB_submission2/Plugins/Jay_Plugins2/fit_3D_multi_gaussian_jru_v1.java
- JCB_submission2/Plugins/Jay_Plugins2/fit_carpet_stics_jru_v1.java
- JCB_submission2/Plugins/Jay_Plugins2/fit_custom_tub4_jru_v1.java
- JCB_submission2/Plugins/Jay_Plugins2/fit_gaussian_jru_v1.java
- JCB_submission2/Plugins/Jay_Plugins2/fit_ICS_jru_v1.java
- JCB_submission2/Plugins/Jay_Plugins2/fit_multi_gaussian_jru_v3.java
- JCB_submission2/Plugins/Jay_Plugins2/flip_roi_mirror_right_jru_v1.java
- JCB_submission2/Plugins/Jay_Plugins2/frap_sim_jru_v1.java
- JCB_submission2/Plugins/Jay_Plugins2/FRET_heat_map_jru_v2.java
- JCB_submission2/Plugins/Jay_Plugins2/generate_jru_luts_jru_v1.java
- JCB_submission2/Plugins/Jay_Plugins2/get_imaris_spot_traj_jru_v1.java
- JCB_submission2/Plugins/Jay_Plugins2/get_KISS_spectra_jru_v1.java
- JCB_submission2/Plugins/Jay_Plugins2/get_line_traj_jru_v1.java
- JCB_submission2/Plugins/Jay_Plugins2/get_SKY_spectra_jru_v1.java
- JCB_submission2/Plugins/Jay_Plugins2/HEFT_shortcut_window_jru_v1.java
- JCB_submission2/Plugins/Jay_Plugins2/histogram2D_traj_jru_v1.java
- JCB_submission2/Plugins/Jay_Plugins2/histogram_traj_jru_v1.java
- JCB_submission2/Plugins/Jay_Plugins2/hist_2_overlay_jru_v1.java
- JCB_submission2/Plugins/Jay_Plugins2/image_hist2D_jru_v1.java
- JCB_submission2/Plugins/Jay_Plugins2/import_c3_wlswitch_trajectory_jru_v1.java
- JCB_submission2/Plugins/Jay_Plugins2/import_confocor3_trajectory_jru_v1.java
- JCB_submission2/Plugins/Jay_Plugins2/import_iss_trajectory_jru_v1.java
- JCB_submission2/Plugins/Jay_Plugins2/import_KISS_jru_v1.java
- JCB_submission2/Plugins/Jay_Plugins2/import_plot_jru_v2.java
- JCB_submission2/Plugins/Jay_Plugins2/import_pt2_trajectory_jru_v1.java
- JCB_submission2/Plugins/Jay_Plugins2/import_SKY_jru_v3.java
- JCB_submission2/Plugins/Jay_Plugins2/import_table_jru_v1.java
- JCB_submission2/Plugins/Jay_Plugins2/import_toa_trajectory_jru_v1.java
- JCB_submission2/Plugins/Jay_Plugins2/interactive_3D_viewer_jru_v1.java
- JCB_submission2/Plugins/Jay_Plugins2/KISS_analysis_jru_v1.java
- JCB_submission2/Plugins/Jay_Plugins2/KISS_unmixing_jru_v1.java
- JCB_submission2/Plugins/Jay_Plugins2/license.txt
- JCB_submission2/Plugins/Jay_Plugins2/line_radial_angle_measure_jru_v1.java
- JCB_submission2/Plugins/Jay_Plugins2/LOCI_file_reader_jru_v1.java
- JCB_submission2/Plugins/Jay_Plugins2/loci_kiss_reader_jru_v1.java
- JCB_submission2/Plugins/Jay_Plugins2/loci_pw_reader_jru_v1.java
- JCB_submission2/Plugins/Jay_Plugins2/loci_sky_reader_jru_v1.java
- JCB_submission2/Plugins/Jay_Plugins2/man_track_jru_v1.java
- JCB_submission2/Plugins/Jay_Plugins2/objects_2_rois_jru_v1.java
- JCB_submission2/Plugins/Jay_Plugins2/palm_display_jru_v1.java
- JCB_submission2/Plugins/Jay_Plugins2/palm_fit3_jru_v1.java
- JCB_submission2/Plugins/Jay_Plugins2/parse_col_string_jru_v1.java
- JCB_submission2/Plugins/Jay_Plugins2/plate_analysis_jru_v1.java
- JCB_submission2/Plugins/Jay_Plugins2/PlotWindow_Extensions_jru_v1.java
- JCB_submission2/Plugins/Jay_Plugins2/plugins.config
- JCB_submission2/Plugins/Jay_Plugins2/quadrant_profile_jru_v1.java
- JCB_submission2/Plugins/Jay_Plugins2/README.md
- JCB_submission2/Plugins/Jay_Plugins2/register_jay_readers_jru_v1.java
- JCB_submission2/Plugins/Jay_Plugins2/resample_plot_jru_v1.java
- JCB_submission2/Plugins/Jay_Plugins2/search_table_jru_v2.java
- JCB_submission2/Plugins/Jay_Plugins2/set_imaris_dataset_jru_v1.java
- JCB_submission2/Plugins/Jay_Plugins2/set_imaris_spot_traj_jru_v1.java
- JCB_submission2/Plugins/Jay_Plugins2/set_lut_colors_jru_v1.java
- JCB_submission2/Plugins/Jay_Plugins2/simfluc_point_jru_v2.java
- JCB_submission2/Plugins/Jay_Plugins2/sim_exo_endo_jru_v2.java
- JCB_submission2/Plugins/Jay_Plugins2/sim_FLIM_jru_v1.java
- JCB_submission2/Plugins/Jay_Plugins2/SKY_analysis_jru_v3.java
- JCB_submission2/Plugins/Jay_Plugins2/SKY_unmixing_jru_v1.java
- JCB_submission2/Plugins/Jay_Plugins2/spb_partition_analysis_jru_v2.java
- JCB_submission2/Plugins/Jay_Plugins2/StackRegJ_.java
- JCB_submission2/Plugins/Jay_Plugins2/stack_FFT_STICS_jru_v1.java
- JCB_submission2/Plugins/Jay_Plugins2/stack_FFT_TICCS_jru_v1.java
- JCB_submission2/Plugins/Jay_Plugins2/stack_FFT_TICS_jru_v1.java
- JCB_submission2/Plugins/Jay_Plugins2/stack_temporal_FFT_jru_v1.java
- JCB_submission2/Plugins/Jay_Plugins2/STICS_map_jru_v3.java
- JCB_submission2/Plugins/Jay_Plugins2/table2image_jru_v1.java
- JCB_submission2/Plugins/Jay_Plugins2/thick_3D_polyline_profile_jru_v1.java
- JCB_submission2/Plugins/Jay_Plugins2/thresh_color_image_jru_v1.java
- JCB_submission2/Plugins/Jay_Plugins2/Time_Stamper_jru_v1.java
- JCB_submission2/Plugins/Jay_Plugins2/track_max_not_mask_jru_v1.java
- JCB_submission2/Plugins/Jay_Plugins2/track_objects_jru_v2.java
- JCB_submission2/Plugins/Jay_Plugins2/traj_2_roi_jru_v1.java
- JCB_submission2/Plugins/Jay_Plugins2/traj_crop_jru_v2.java
- JCB_submission2/Plugins/Jay_Plugins2/traj_fft_2corr_jru_v1.java
- JCB_submission2/Plugins/Jay_Plugins2/traj_math_jru_v1.java
- JCB_submission2/Plugins/Jay_Plugins2/traj_pearson_spatial_cc_jru_v1.java
- JCB_submission2/Plugins/Jay_Plugins3/
- JCB_submission2/Plugins/Jay_Plugins3/adaptive_threshold_jru_v2.java
- JCB_submission2/Plugins/Jay_Plugins3/add_random_rois_jru_v1.java
- JCB_submission2/Plugins/Jay_Plugins3/add_table_column_string_jru_v1.java
- JCB_submission2/Plugins/Jay_Plugins3/adjust_color_balance_jru_v1.java
- JCB_submission2/Plugins/Jay_Plugins3/autoscale_stack_jru_v1.java
- JCB_submission2/Plugins/Jay_Plugins3/auto_roll_ball_back_sub_jru_v1.java
- JCB_submission2/Plugins/Jay_Plugins3/batch_file_open_jru_v1.java
- JCB_submission2/Plugins/Jay_Plugins3/batch_LOCI_converter_jru_v2.java
- JCB_submission2/Plugins/Jay_Plugins3/channel_alignment_jru_v1.java
- JCB_submission2/Plugins/Jay_Plugins3/channel_alignment_z_jru_v1.java
- JCB_submission2/Plugins/Jay_Plugins3/channel_math_jru_v1.java
- JCB_submission2/Plugins/Jay_Plugins3/check_track_alignment_jru_v1.java
- JCB_submission2/Plugins/Jay_Plugins3/close_table_jru_v1.java
- JCB_submission2/Plugins/Jay_Plugins3/combine_tables_jru_v1.java
- JCB_submission2/Plugins/Jay_Plugins3/contour_selection_jru_v1.java
- JCB_submission2/Plugins/Jay_Plugins3/convert_to_mask_jru_v1.java
- JCB_submission2/Plugins/Jay_Plugins3/coord_transformation_jru_v1.java
- JCB_submission2/Plugins/Jay_Plugins3/count_max_not_mask_jru_v1.java
- JCB_submission2/Plugins/Jay_Plugins3/create_montages_from_table_jru_v1.java
- JCB_submission2/Plugins/Jay_Plugins3/Create_Plugin_jru_v1.java
- JCB_submission2/Plugins/Jay_Plugins3/custom_image_transformation_jru_v1.java
- JCB_submission2/Plugins/Jay_Plugins3/custom_yeast_nuclear_table_jru_v2.java
- JCB_submission2/Plugins/Jay_Plugins3/custom_yeast_nuclear_table_jru_v4.java
- JCB_submission2/Plugins/Jay_Plugins3/custom_yeast_nuclear_table_jru_v5.java
- JCB_submission2/Plugins/Jay_Plugins3/delete_table_column_jru_v1.java
- JCB_submission2/Plugins/Jay_Plugins3/divide_by_blurred_jru_v1.java
- JCB_submission2/Plugins/Jay_Plugins3/dna_damage_analysis_jru_v1.java
- JCB_submission2/Plugins/Jay_Plugins3/dna_damage_analysis_multicolor_jru_v1.java
- JCB_submission2/Plugins/Jay_Plugins3/dna_damage_FRET_analysis_jru_v2.java
- JCB_submission2/Plugins/Jay_Plugins3/dump_tiff_tags_jru_v1.java
- JCB_submission2/Plugins/Jay_Plugins3/duplicate_trajectory_jru_v1.java
- JCB_submission2/Plugins/Jay_Plugins3/edit_column_labels_jru_v1.java
- JCB_submission2/Plugins/Jay_Plugins3/export_emf_image_rois_jru_v1.java
- JCB_submission2/Plugins/Jay_Plugins3/export_flowcyte_jru_v1.java
- JCB_submission2/Plugins/Jay_Plugins3/export_table_jru_v1.java
- JCB_submission2/Plugins/Jay_Plugins3/filter_3D_objects_jru_v1.java
- JCB_submission2/Plugins/Jay_Plugins3/filter_channel_contributions_jru_v1.java
- JCB_submission2/Plugins/Jay_Plugins3/filter_table_spatial_rois_jru_v1.java
- JCB_submission2/Plugins/Jay_Plugins3/find_circular_background_jru_v1.java
- JCB_submission2/Plugins/Jay_Plugins3/fit_custom_ring_jru_v1.java
- JCB_submission2/Plugins/Jay_Plugins3/fit_FRAP_jru_v1.java
- JCB_submission2/Plugins/Jay_Plugins3/fit_RICS_jru_v2.java
- JCB_submission2/Plugins/Jay_Plugins3/fit_traj_double_gaus_jru_v1.java
- JCB_submission2/Plugins/Jay_Plugins3/fit_traj_gaussian_gridsearch_jru_v1.java
- JCB_submission2/Plugins/Jay_Plugins3/flatten_shifted_labels_jru_v1.java
- JCB_submission2/Plugins/Jay_Plugins3/flowsight_custom_converter_jru_v1.java
- JCB_submission2/Plugins/Jay_Plugins3/flowsight_fret_map_jru_v1.java
- JCB_submission2/Plugins/Jay_Plugins3/flowsight_outside_puncta_conc_jru_v1.java
- JCB_submission2/Plugins/Jay_Plugins3/flowsight_stack_importer_jru_v1.java
- JCB_submission2/Plugins/Jay_Plugins3/get_metadata_tag_jru_v1.java
- JCB_submission2/Plugins/Jay_Plugins3/get_window_class_info_jru_v1.java
- JCB_submission2/Plugins/Jay_Plugins3/heatmap_jru_v1.java
- JCB_submission2/Plugins/Jay_Plugins3/histogram_2D_spectral_phasor_jru_v1.java
- JCB_submission2/Plugins/Jay_Plugins3/id_mother_lineage_jru_v1.java
- JCB_submission2/Plugins/Jay_Plugins3/import_flowcyte_jru_v1.java
- JCB_submission2/Plugins/Jay_Plugins3/jay_stitching_plugin_jru_v1.java
- JCB_submission2/Plugins/Jay_Plugins3/kernel_density_est_jru_v1.java
- JCB_submission2/Plugins/Jay_Plugins3/linear_unmixing_jru_v2.java
- JCB_submission2/Plugins/Jay_Plugins3/loess_smooth_jru_v1.java
- JCB_submission2/Plugins/Jay_Plugins3/make_inset_jru_v1.java
- JCB_submission2/Plugins/Jay_Plugins3/make_subtable_jru_v1.java
- JCB_submission2/Plugins/Jay_Plugins3/measure_trajectories_jru_v1.java
- JCB_submission2/Plugins/Jay_Plugins3/merge_all_stacks_jru_v1.java
- JCB_submission2/Plugins/Jay_Plugins3/multi_point_roi_2_roimanager_jru_v1.java
- JCB_submission2/Plugins/Jay_Plugins3/object_area_centroid_surface_3D_jru_v1.java
- JCB_submission2/Plugins/Jay_Plugins3/object_measure_3D_jru_v1.java
- JCB_submission2/Plugins/Jay_Plugins3/object_measure_jru_v1.java
- JCB_submission2/Plugins/Jay_Plugins3/overlay_image_jru_v1.java
- JCB_submission2/Plugins/Jay_Plugins3/plugins.config
- JCB_submission2/Plugins/Jay_Plugins3/propagate_errors_jru_v1.java
- JCB_submission2/Plugins/Jay_Plugins3/remove_dark_pixels_jru_v1.java
- JCB_submission2/Plugins/Jay_Plugins3/rename_table_jru_v1.java
- JCB_submission2/Plugins/Jay_Plugins3/rois_2_objects_jru_v1.java
- JCB_submission2/Plugins/Jay_Plugins3/roi_2_traj3D_jru_v1.java
- JCB_submission2/Plugins/Jay_Plugins3/roi_2_traj_jru_v1.java
- JCB_submission2/Plugins/Jay_Plugins3/search_slice_labels_jru_v1.java
- JCB_submission2/Plugins/Jay_Plugins3/segment_nucleoli_jru_v1.java
- JCB_submission2/Plugins/Jay_Plugins3/set_3D_shapes_jru_v1.java
- JCB_submission2/Plugins/Jay_Plugins3/set_lut_ranges_jru_v1.java
- JCB_submission2/Plugins/Jay_Plugins3/set_min_max_all_chan_jru_v1.java
- JCB_submission2/Plugins/Jay_Plugins3/set_multi_plot_offsets_jru_v1.java
- JCB_submission2/Plugins/Jay_Plugins3/show_plugins_list_jru_v1.java
- JCB_submission2/Plugins/Jay_Plugins3/sim_kt_tracking_jru_v1.java
- JCB_submission2/Plugins/Jay_Plugins3/stitch_mosaic_image_jru_v1.java
- JCB_submission2/Plugins/Jay_Plugins3/stitch_pe_library_jru_v2.java
- JCB_submission2/Plugins/Jay_Plugins3/stitch_stics_jru_v1.java
- JCB_submission2/Plugins/Jay_Plugins3/test_sedt_jru_v1.java
- JCB_submission2/Plugins/Jay_Plugins3/track_max_not_mask_3D_jru_v1.java
- JCB_submission2/Plugins/Jay_Plugins3/track_max_not_mask_jru_v2.java
- JCB_submission2/Plugins/Jay_Plugins3/trajectories_2_flowmap_jru_v1.java
- JCB_submission2/Plugins/Jay_Plugins/add_table_column_jru_v1.java
- JCB_submission2/Plugins/Jay_Plugins/analysis_auto_corr_v2.java
- JCB_submission2/Plugins/Jay_Plugins/analysis_cross_corr_v2.java
- JCB_submission2/Plugins/Jay_Plugins/analysis_pch.java
- JCB_submission2/Plugins/Jay_Plugins/analysis_pch_2D.java
- JCB_submission2/Plugins/Jay_Plugins/average_trajectories_jru_v1.java
- JCB_submission2/Plugins/Jay_Plugins/avg_profile_jru_v1.java
- JCB_submission2/Plugins/Jay_Plugins/batch_FRAP_fit_jru_v1.java
- JCB_submission2/Plugins/Jay_Plugins/bin_image_jru_v1.java
- JCB_submission2/Plugins/Jay_Plugins/bin_trajectory_jru_v1.java
- JCB_submission2/Plugins/Jay_Plugins/carpet_detrend_linear_jru_v1.java
- JCB_submission2/Plugins/Jay_Plugins/carpet_sub_mov_avg_jru_v1.java
- JCB_submission2/Plugins/Jay_Plugins/cat_hyperstacks_jru_v1.java
- JCB_submission2/Plugins/Jay_Plugins/circular_avg_jru_v1.java
- JCB_submission2/Plugins/Jay_Plugins/combine_all_tables_jru_v1.java
- JCB_submission2/Plugins/Jay_Plugins/combine_all_trajectories_jru_v1.java
- JCB_submission2/Plugins/Jay_Plugins/combine_trajectories_jru_v1.java
- JCB_submission2/Plugins/Jay_Plugins/copy_yvals_jru_v1.java
- JCB_submission2/Plugins/Jay_Plugins/create_hs_profile_jru_v1.java
- JCB_submission2/Plugins/Jay_Plugins/create_spectrum_jru_v1.java
- JCB_submission2/Plugins/Jay_Plugins/delete_hs_slice_jru_v1.java
- JCB_submission2/Plugins/Jay_Plugins/delete_table_column_jru_v1.java
- JCB_submission2/Plugins/Jay_Plugins/divide_line_from_carpet_jru_v1.java
- JCB_submission2/Plugins/Jay_Plugins/divide_line_from_stack_jru_v1.java
- JCB_submission2/Plugins/Jay_Plugins/duplicate_hs_slice_jru_v1.java
- JCB_submission2/Plugins/Jay_Plugins/duplicate_table_jru_v1.java
- JCB_submission2/Plugins/Jay_Plugins/dynamic_spectrum_jru_v1.java
- JCB_submission2/Plugins/Jay_Plugins/edit_objects_jru_v1.java
- JCB_submission2/Plugins/Jay_Plugins/edit_plot_colors_jru_v1.java
- JCB_submission2/Plugins/Jay_Plugins/export_plot_jru_v1.java
- JCB_submission2/Plugins/Jay_Plugins/extract_selected_jru_v1.java
- JCB_submission2/Plugins/Jay_Plugins/filter_objects_jru_v1.java
- JCB_submission2/Plugins/Jay_Plugins/fit_custom_function_jru_v1.java
- JCB_submission2/Plugins/Jay_Plugins/fit_lifetime_jru_v1.java
- JCB_submission2/Plugins/Jay_Plugins/fit_multi_gaussian_jru_v1.java
- JCB_submission2/Plugins/Jay_Plugins/fit_poly_jru_v1.java
- JCB_submission2/Plugins/Jay_Plugins/fit_RICS_jru_v1.java
- JCB_submission2/Plugins/Jay_Plugins/fit_RICS_line_jru_v1.java
- JCB_submission2/Plugins/Jay_Plugins/fit_roi_gaussian_gridsearch_jru_v1.java
- JCB_submission2/Plugins/Jay_Plugins/fit_roi_gaussian_jru_v1.java
- JCB_submission2/Plugins/Jay_Plugins/flim_S_G_stack_jru_v1.java
- JCB_submission2/Plugins/Jay_Plugins/float_3D_depthcode_jru_v1.java
- JCB_submission2/Plugins/Jay_Plugins/float_3D_project_jru_v1.java
- JCB_submission2/Plugins/Jay_Plugins/function_generator_jru_v1.java
- JCB_submission2/Plugins/Jay_Plugins/gray_morphology_jru_v1.java
- JCB_submission2/Plugins/Jay_Plugins/GS_2_phasemod_jru_v1.java
- JCB_submission2/Plugins/Jay_Plugins/histogram_2D_N_B_jru_v1.java
- JCB_submission2/Plugins/Jay_Plugins/histogram_2D_phasor_jru_v1.java
- JCB_submission2/Plugins/Jay_Plugins/hist_columns_jru_v1.java
- JCB_submission2/Plugins/Jay_Plugins/import_plot_jru_v1.java
- JCB_submission2/Plugins/Jay_Plugins/import_t3r_trajectory_jru_v1.java
- JCB_submission2/Plugins/Jay_Plugins/import_trajectory_jru_v1.java
- JCB_submission2/Plugins/Jay_Plugins/j3D/
- JCB_submission2/Plugins/Jay_Plugins/j3D/arrow3D.java
- JCB_submission2/Plugins/Jay_Plugins/j3D/cube3D.java
- JCB_submission2/Plugins/Jay_Plugins/j3D/element3D.java
- JCB_submission2/Plugins/Jay_Plugins/j3D/j3Dutils.java
- JCB_submission2/Plugins/Jay_Plugins/j3D/line3D.java
- JCB_submission2/Plugins/Jay_Plugins/j3D/mesh3D.java
- JCB_submission2/Plugins/Jay_Plugins/j3D/point3D.java
- JCB_submission2/Plugins/Jay_Plugins/j3D/polygon3D.java
- JCB_submission2/Plugins/Jay_Plugins/j3D/pt3D.java
- JCB_submission2/Plugins/Jay_Plugins/j3D/rect3D.java
- JCB_submission2/Plugins/Jay_Plugins/j3D/renderer.java
- JCB_submission2/Plugins/Jay_Plugins/j3D/RenderVector.java
- JCB_submission2/Plugins/Jay_Plugins/j3D/spot3D.java
- JCB_submission2/Plugins/Jay_Plugins/j3D/square3D.java
- JCB_submission2/Plugins/Jay_Plugins/j3D/text3D.java
- JCB_submission2/Plugins/Jay_Plugins/jalgs/
- JCB_submission2/Plugins/Jay_Plugins/jalgs/algutils.java
- JCB_submission2/Plugins/Jay_Plugins/jalgs/bessel.java
- JCB_submission2/Plugins/Jay_Plugins/jalgs/besselI.java
- JCB_submission2/Plugins/Jay_Plugins/jalgs/besselK.java
- JCB_submission2/Plugins/Jay_Plugins/jalgs/bessely.java
- JCB_submission2/Plugins/Jay_Plugins/jalgs/binning_function.java
- JCB_submission2/Plugins/Jay_Plugins/jalgs/complex_math.java
- JCB_submission2/Plugins/Jay_Plugins/jalgs/convolve_poisson.java
- JCB_submission2/Plugins/Jay_Plugins/jalgs/delimit_string.java
- JCB_submission2/Plugins/Jay_Plugins/jalgs/FrameInterface.java
- JCB_submission2/Plugins/Jay_Plugins/jalgs/gui_interface.java
- JCB_submission2/Plugins/Jay_Plugins/jalgs/interpolation.java
- JCB_submission2/Plugins/Jay_Plugins/jalgs/jdataio.java
- JCB_submission2/Plugins/Jay_Plugins/jalgs/jdist.java
- JCB_submission2/Plugins/Jay_Plugins/jalgs/jfft/
- JCB_submission2/Plugins/Jay_Plugins/jalgs/jfft/agard_psf.java
- JCB_submission2/Plugins/Jay_Plugins/jalgs/jfft/autocorr.java
- JCB_submission2/Plugins/Jay_Plugins/jalgs/jfft/autocorr2D.java
- JCB_submission2/Plugins/Jay_Plugins/jalgs/jfft/autocorr3D.java
- JCB_submission2/Plugins/Jay_Plugins/jalgs/jfft/autocorrd.java
- JCB_submission2/Plugins/Jay_Plugins/jalgs/jfft/binmultilog.java
- JCB_submission2/Plugins/Jay_Plugins/jalgs/jfft/complexac.java
- JCB_submission2/Plugins/Jay_Plugins/jalgs/jfft/complexcc.java
[truncated: 273 more entries]
