# Supplementary material for: Structural plasticity of the living kinetochore
Source: J Cell Biol. 2017 Nov 6;216(11):3551–70. doi: 10.1083/jcb.201703152 (PMC5674893; doi:10.1083/jcb.201703152)
Supplement: File S1 (ZIP) [file JCB_201703152_S1.zip › JCB_submission2/Macros/batch_gaussian_roi_macro_v2.ijm]

Stack.setChannel(1); //if ch1 is the analysis channel
var title=getTitle();
var cnt=roiManager("count");
for(i=0;i<cnt;i++){
	selectWindow(title);
	roiManager("select",i);
	run("fit roi gaussian gridsearch jru v1", "find_z_max stdev_min=0.5 stdev_max=3.5 single_channel table_output calibrate");
	waitForUser("check fit");
	close();
}
waitForUser("finished?");
selectWindow(title);
close();
roiManager("reset");
