# Supplementary material for: Structural plasticity of the living kinetochore
Source: J Cell Biol. 2017 Nov 6;216(11):3551–70. doi: 10.1083/jcb.201703152 (PMC5674893; doi:10.1083/jcb.201703152)
Supplement: File S1 (ZIP) [file JCB_201703152_S1.zip › JCB_submission2/Macros/kt_loss_sim_macro.ijm]

run("sim kt tracking jru v1", "kappa=7200.00000 s=0.09706 r=0.96000 beta=340.00000 tension=20.00000 binding_sites=8.00000 sim_time=1000.00000");
