# Supplementary material for: Structural plasticity of the living kinetochore
Source: J Cell Biol. 2017 Nov 6;216(11):3551–70. doi: 10.1083/jcb.201703152 (PMC5674893; doi:10.1083/jcb.201703152)
Supplement: File S1 (ZIP) [file JCB_201703152_S1.zip › JCB_submission2/Plugins/Jay_Plugins2/complex_phase_jru_v1.java]

/*******************************************************************************
 * Copyright (c) 2012 Jay Unruh, Stowers Institute for Medical Research.
 * All rights reserved. This program and the accompanying materials
 * are made available under the terms of the GNU Public License v2.0
 * which accompanies this distribution, and is available at
 * http://www.gnu.org/licenses/old-licenses/gpl-2.0.html
 ******************************************************************************/
import ij.*;
import ij.process.*;
import ij.gui.*;
import java.awt.*;
import ij.plugin.*;

public class complex_phase_jru_v1 implements PlugIn {

	public void run(String arg) {
		ImagePlus imp=WindowManager.getCurrentImage();
		int width=imp.getWidth();
		int height=imp.getHeight();
		ImageStack is=imp.getStack();
		int size=is.getSize();
		ImageStack phasestack=new ImageStack(width,height);
		for(int j=0;j<size/2;j++){
			float[] real=(float[])is.getPixels(2*j+1);
			float[] im=(float[])is.getPixels(2*j+2);
			float[] phase=new float[width*height];
			for(int i=0;i<width*height;i++){
				phase[i]=(float)Math.atan2(im[i],real[i]);
			}
			phasestack.addSlice("",phase);
			IJ.showProgress(j,size/2);
		}
		ImagePlus imp2=new ImagePlus("Phase",phasestack);
		imp2.show();
	}

}
