# Supplementary material for: Structural plasticity of the living kinetochore
Source: J Cell Biol. 2017 Nov 6;216(11):3551–70. doi: 10.1083/jcb.201703152 (PMC5674893; doi:10.1083/jcb.201703152)
Supplement: File S1 (ZIP) [file JCB_201703152_S1.zip › JCB_submission2/Plugins/Jay_Plugins2/get_imaris_spot_traj_jru_v1.java]

/*******************************************************************************
 * Copyright (c) 2015 Jay Unruh, Stowers Institute for Medical Research.
 * All rights reserved. This program and the accompanying materials
 * are made available under the terms of the GNU Public License v2.0
 * which accompanies this distribution, and is available at
 * http://www.gnu.org/licenses/old-licenses/gpl-2.0.html
 ******************************************************************************/
import ij.*;
import ij.process.*;
import ij.gui.*;
import java.awt.*;
import ij.plugin.*;
import jguis.*;

public class get_imaris_spot_traj_jru_v1 implements PlugIn {

	public void run(String arg) {
		GenericDialog gd=new GenericDialog("Options");
		gd.addCheckbox("Pixel Units",true);
		gd.addCheckbox("Open Dataset",true);
		gd.showDialog(); if(gd.wasCanceled()) return;
		boolean pixunits=gd.getNextBoolean();
		boolean opendata=gd.getNextBoolean();
		float[][] traj=ImarisXT_utils.getSpotsTraj(pixunits);
		if(traj==null){
			IJ.log("Spots trajectory failed");
			//return;
		} else {
			String name=ImarisXT_utils.getSelectionName();
			Traj3D t3D=new Traj3D("x","y","z",traj[0],traj[1],traj[2]);
			new PlotWindow3D(name,t3D).draw();
		}
		if(opendata){
			float[] dimensions=ImarisXT_utils.getDimensions();
			if(dimensions==null){
				IJ.log("Couldn't load stack dimensions");
				return;
			}
			int width=(int)dimensions[0];
			int height=(int)dimensions[1];
			int chans=(int)dimensions[2];
			int slices=(int)dimensions[3];
			int frames=(int)dimensions[4];
			float psize=dimensions[5];
			float pdepth=dimensions[6];
			Object[] dataset=ImarisXT_utils.getDataSet();
			if(dataset==null){
				IJ.log("Couldn't load dataset");
				return;
			}
			ImageStack stack=jutils.array2stack(dataset,width,height);
			ImagePlus imp=new ImagePlus("Imaris Dataset",stack);
			imp.setOpenAsHyperStack(true);
			imp.setDimensions(chans,slices,frames);
			jutils.set_psize(imp,psize);
			jutils.set_pdepth(imp,pdepth);
			if(chans>1) (new CompositeImage(imp,CompositeImage.COMPOSITE)).show();
			else imp.show();
		}

	}

}
