# Supplementary material for: Structural plasticity of the living kinetochore
Source: J Cell Biol. 2017 Nov 6;216(11):3551–70. doi: 10.1083/jcb.201703152 (PMC5674893; doi:10.1083/jcb.201703152)
Supplement: File S1 (ZIP) [file JCB_201703152_S1.zip › JCB_submission2/Plugins/Jay_Plugins2/hist_2_overlay_jru_v1.java]

/*******************************************************************************
 * Copyright (c) 2013 Jay Unruh, Stowers Institute for Medical Research.
 * All rights reserved. This program and the accompanying materials
 * are made available under the terms of the GNU Public License v2.0
 * which accompanies this distribution, and is available at
 * http://www.gnu.org/licenses/old-licenses/gpl-2.0.html
 ******************************************************************************/
import ij.*;
import ij.process.*;
import ij.gui.*;
import java.awt.*;
import ij.plugin.*;
import jguis.*;

public class hist_2_overlay_jru_v1 implements PlugIn {

	public void run(String arg) {
		ImagePlus[] imps=jutils.selectImages(false,2,new String[]{"Histogram","Image"});
		if(imps==null) return;
		ImageWindow iw=imps[0].getWindow();
		int[] indices=(int[])jutils.runReflectionMethod(iw,"getroiindices",null);
		if(indices==null){
			IJ.error("Select Roi First");
			return;
		}
		int width=imps[1].getWidth(); int height=imps[1].getHeight();
		int[] mask=new int[width*height];
		//for(int i=0;i<mask.length;i++) mask[i]=0xff000000;
		for(int i=0;i<indices.length;i++) mask[indices[i]]=0xffff0000;
		ColorProcessor cp=new ColorProcessor(width,height,mask);
		ImageRoi roi=new ImageRoi(0,0,cp);
		roi.setZeroTransparent(true);
		imps[1].setOverlay(new Overlay(roi));
	}

}
