# Supplementary material for: Structural plasticity of the living kinetochore
Source: J Cell Biol. 2017 Nov 6;216(11):3551–70. doi: 10.1083/jcb.201703152 (PMC5674893; doi:10.1083/jcb.201703152)
Supplement: File S1 (ZIP) [file JCB_201703152_S1.zip › JCB_submission2/Plugins/Jay_Plugins2/plugins.config]

Plugins>Stowers>Jay_Unruh>Carpet Tools	carpet ICCS jru v1	carpet_ICCS_jru_v1
Plugins>Stowers>Jay_Unruh>Carpet Tools	carpet ICCS pearson jru v1	carpet_ICCS_pearson_jru_v1
Plugins>Stowers>Jay_Unruh>Carpet Tools	carpet ICS jru v1	carpet_ICS_jru_v1
Plugins>Stowers>Jay_Unruh>Carpet Tools	carpet stics jru v1	carpet_stics_jru_v1
Plugins>Stowers>Jay_Unruh>Carpet Tools	fit carpet stics jru v1	fit_carpet_stics_jru_v1
Plugins>Stowers>Jay_Unruh>Carpet Tools	get line traj jru v1	get_line_traj_jru_v1
Plugins>Stowers>Jay_Unruh>Detrend Tools	carpet sub avg jru v1	carpet_sub_avg_jru_v1
Plugins>Stowers>Jay_Unruh>File Tools	"batch LOCI converter jru v1"	batch_LOCI_converter_jru_v1
Plugins>Stowers>Jay_Unruh>File Tools	"DV file reader jru v1"	DV_file_reader_jru_v1
Plugins>Stowers>Jay_Unruh>File Tools	"LOCI file reader jru v1"	LOCI_file_reader_jru_v1
Plugins>Stowers>Jay_Unruh>File Tools	generate jru luts jru v1	generate_jru_luts_jru_v1
Plugins>Stowers>Jay_Unruh>File Tools	get imaris spot traj jru v1	get_imaris_spot_traj_jru_v1
Plugins>Stowers>Jay_Unruh>File Tools	HEFT shortcut window jru v1	HEFT_shortcut_window_jru_v1
Plugins>Stowers>Jay_Unruh>File Tools	import KISS jru v1	import_KISS_jru_v1
Plugins>Stowers>Jay_Unruh>File Tools	import toa trajectory jru v1	import_toa_trajectory_jru_v1
Plugins>Stowers>Jay_Unruh>File Tools	register jay readers jru v1	register_jay_readers_jru_v1
Plugins>Stowers>Jay_Unruh>File Tools	set imaris dataset jru v1	set_imaris_dataset_jru_v1
Plugins>Stowers>Jay_Unruh>File Tools	set imaris spot traj jru v1	set_imaris_spot_traj_jru_v1
Plugins>Stowers>Jay_Unruh>ICS Tools	complex amp jru v1	complex_amp_jru_v1
Plugins>Stowers>Jay_Unruh>ICS Tools	complex phase jru v1	complex_phase_jru_v1
Plugins>Stowers>Jay_Unruh>ICS Tools	fit ICS jru v1	fit_ICS_jru_v1
Plugins>Stowers>Jay_Unruh>ICS Tools	fft3D jru v1	fft3D_jru_v1
Plugins>Stowers>Jay_Unruh>ICS Tools	fft2D jru v1	fft2D_jru_v1
Plugins>Stowers>Jay_Unruh>ICS Tools	stack FFT STICS jru v1	stack_FFT_STICS_jru_v1
Plugins>Stowers>Jay_Unruh>ICS Tools	stack temporal FFT jru v1	stack_temporal_FFT_jru_v1
Plugins>Stowers>Jay_Unruh>ICS Tools	stack FFT TICS jru v1	stack_FFT_TICS_jru_v1
Plugins>Stowers>Jay_Unruh>ICS Tools	stack FFT TICCS jru v1	stack_FFT_TICCS_jru_v1
Plugins>Stowers>Jay_Unruh>ICS Tools	STICS map jru v3	STICS_map_jru_v3
Plugins>Stowers>Jay_Unruh>ICS Tools	traj pearson spatial cc jru v1	traj_pearson_spatial_cc_jru_v1
Plugins>Stowers>Jay_Unruh>Image Tools	autoscale hyperstack jru v1	autoscale_hyperstack_jru_v1
Plugins>Stowers>Jay_Unruh>Image Tools	combine stacks jru v1	combine_stacks_jru_v1
Plugins>Stowers>Jay_Unruh>Image Tools	difference movie jru v1	difference_movie_jru_v1
Plugins>Stowers>Jay_Unruh>Image Tools	dynamic hs profile jru v1	dynamic_hs_profile_jru_v1
Plugins>Stowers>Jay_Unruh>Image Tools	FRET heat map jru v2	FRET_heat_map_jru_v2
Plugins>Stowers>Jay_Unruh>Image Tools	fit 3D multi gaussian jru v1	fit_3D_multi_gaussian_jru_v1
Plugins>Stowers>Jay_Unruh>Image Tools	image hist2D jru v1	image_hist2D_jru_v1
Plugins>Stowers>Jay_Unruh>Image Tools	interactive 3D viewer jru v1	interactive_3D_viewer_jru_v1
Plugins>Stowers>Jay_Unruh>Image Tools	set lut colors jru v1	set_lut_colors_jru_v1
Plugins>Stowers>Jay_Unruh>Image Tools	StackRegJ_	StackRegJ_
Plugins>Stowers>Jay_Unruh>Image Tools	KISS unmixing jru v1	KISS_unmixing_jru_v1
Plugins>Stowers>Jay_Unruh>Image Tools	Time Stamper jru v1	Time_Stamper_jru_v1
Plugins>Stowers>Jay_Unruh>Misc Tools	fit custom tub4 jru v1	fit_custom_tub4_jru_v1
Plugins>Stowers>Jay_Unruh>Misc Tools	flip roi mirror right jru v1	flip_roi_mirror_right_jru_v1
Plugins>Stowers>Jay_Unruh>Misc Tools	line radial angle measure jru v1	line_radial_angle_measure_jru_v1
Plugins>Stowers>Jay_Unruh>PALM Tools	filtered BALM3D jru v1	filtered_BALM3D_jru_v1
Plugins>Stowers>Jay_Unruh>PALM Tools	palm display jru v1	palm_display_jru_v1
Plugins>Stowers>Jay_Unruh>PALM Tools	palm fit3 jru v1	palm_fit3_jru_v1
Plugins>Stowers>Jay_Unruh>Segmentation Tools	batch object measure jru v2	batch_object_measure_jru_v2
Plugins>Stowers>Jay_Unruh>Segmentation Tools	cell quadrant profile jru v1	cell_quadrant_profile_jru_v1
Plugins>Stowers>Jay_Unruh>Segmentation Tools	edit KISS codes jru v1	edit_KISS_codes_jru_v1
Plugins>Stowers>Jay_Unruh>Segmentation Tools	hist 2 overlay jru v1	hist_2_overlay_jru_v1
Plugins>Stowers>Jay_Unruh>Segmentation Tools	KISS analysis jru v1	KISS_analysis_jru_v1
Plugins>Stowers>Jay_Unruh>Segmentation Tools	man track jru v1	man_track_jru_v1
Plugins>Stowers>Jay_Unruh>Segmentation Tools	objects 2 rois jru v1	objects_2_rois_jru_v1
Plugins>Stowers>Jay_Unruh>Segmentation Tools	plate analysis jru v1	plate_analysis_jru_v1
Plugins>Stowers>Jay_Unruh>Segmentation Tools	quadrant profile jru v1	quadrant_profile_jru_v1
Plugins>Stowers>Jay_Unruh>Segmentation Tools	spb partition analysis jru v2	spb_partition_analysis_jru_v2
Plugins>Stowers>Jay_Unruh>Segmentation Tools	thick 3D polyline profile jru v1	thick_3D_polyline_profile_jru_v1
Plugins>Stowers>Jay_Unruh>Segmentation Tools	thresh color image jru v1	thresh_color_image_jru_v1
Plugins>Stowers>Jay_Unruh>Segmentation Tools	track max not mask jru v1	track_max_not_mask_jru_v1
Plugins>Stowers>Jay_Unruh>Segmentation Tools	track objects jru v2	track_objects_jru_v2
Plugins>Stowers>Jay_Unruh>Sim Tools	frap sim jru v1	frap_sim_jru_v1
Plugins>Stowers>Jay_Unruh>Sim Tools	sim exo endo jru v2	sim_exo_endo_jru_v2
Plugins>Stowers>Jay_Unruh>Sim Tools	sim FLIM jru v1	sim_FLIM_jru_v1
Plugins>Stowers>Jay_Unruh>Sim Tools	simfluc point jru v2	simfluc_point_jru_v2
Plugins>Stowers>Jay_Unruh>Table Tools	cell hist stack jru v1	cell_hist_stack_jru_v1
Plugins>Stowers>Jay_Unruh>Table Tools	col to uppercase jru v1	col_to_uppercase_jru_v1
Plugins>Stowers>Jay_Unruh>Table Tools	filter table jru v1	filter_table_jru_v1
Plugins>Stowers>Jay_Unruh>Table Tools	filtered cell stats jru v1	filtered_cell_stats_jru_v1
Plugins>Stowers>Jay_Unruh>Table Tools	filtered cell stats jru v2	filtered_cell_stats_jru_v2
Plugins>Stowers>Jay_Unruh>Table Tools	parse col string jru v1	parse_col_string_jru_v1
Plugins>Stowers>Jay_Unruh>Table Tools	search table jru v2	search_table_jru_v1
Plugins>Stowers>Jay_Unruh>Table Tools	table2image jru v1	table2image_jru_v1
Plugins>Stowers>Jay_Unruh>Table Tools	batch import table jru v1	batch_import_table_jru_v1
Plugins>Stowers>Jay_Unruh>Table Tools	import table jru v1	import_table_jru_v1
Plugins>Stowers>Jay_Unruh>Trajectory Tools	calc c3 wlswitch freq jru v1	calc_c3_wlswitch_freq_jru_v1
Plugins>Stowers>Jay_Unruh>Trajectory Tools	copy errors jru v1	copy_errors_jru_v1
Plugins>Stowers>Jay_Unruh>Trajectory Tools	copy as emf jru v1	copy_as_emf_jru_v1
Plugins>Stowers>Jay_Unruh>Trajectory Tools	copy as eps jru v1	copy_as_eps_jru_v1
Plugins>Stowers>Jay_Unruh>Trajectory Tools	copy as pdf jru v1	copy_as_pdf_jru_v1
Plugins>Stowers>Jay_Unruh>Trajectory Tools	copy as svg jru v1	copy_as_svg_jru_v1
Plugins>Stowers>Jay_Unruh>Trajectory Tools	edit plot colors jru v1	edit_plot_colors_jru_v1
Plugins>Stowers>Jay_Unruh>Trajectory Tools	edit plot sizes jru v1	edit_plot_sizes_jru_v1
Plugins>Stowers>Jay_Unruh>Trajectory Tools	export EMF jru v1	export_EMF_jru_v1
Plugins>Stowers>Jay_Unruh>Trajectory Tools	fit gaussian jru v1	fit_gaussian_jru_v1
Plugins>Stowers>Jay_Unruh>Trajectory Tools	fit multi gaussian jru v3	fit_multi_gaussian_jru_v3
Plugins>Stowers>Jay_Unruh>Trajectory Tools	get KISS spectra jru v1	get_KISS_spectra_jru_v1
Plugins>Stowers>Jay_Unruh>Trajectory Tools	histogram traj jru v1	histogram_traj_jru_v1
Plugins>Stowers>Jay_Unruh>Trajectory Tools	histogram2D traj jru v1	histogram2D_traj_jru_v1
Plugins>Stowers>Jay_Unruh>Trajectory Tools	import confocor3 trajectory jru v1	import_confocor3_trajectory_jru_v1
Plugins>Stowers>Jay_Unruh>Trajectory Tools	import c3 wlswitch trajectory jru v1	import_c3_wlswitch_trajectory_jru_v1
Plugins>Stowers>Jay_Unruh>Trajectory Tools	import iss trajectory jru v1	import_iss_trajectory_jru_v1
Plugins>Stowers>Jay_Unruh>Trajectory Tools	import pt2 trajectory jru v1	import_pt2_trajectory_jru_v1
Plugins>Stowers>Jay_Unruh>Trajectory Tools	PlotWindow Extensions jru v1	PlotWindow_Extensions_jru_v1
Plugins>Stowers>Jay_Unruh>Trajectory Tools	resample plot jru v1	resample_plot_jru_v1
Plugins>Stowers>Jay_Unruh>Trajectory Tools	traj fft 2corr jru v1	traj_fft_2corr_jru_v1
Plugins>Stowers>Jay_Unruh>Trajectory Tools	traj math jru v1	traj_math_jru_v1
Plugins>Stowers>Jay_Unruh>Trajectory Tools	traj crop jru v2	traj_crop_jru_v2
