# Supplementary material for: Structural plasticity of the living kinetochore
Source: J Cell Biol. 2017 Nov 6;216(11):3551–70. doi: 10.1083/jcb.201703152 (PMC5674893; doi:10.1083/jcb.201703152)
Supplement: File S1 (ZIP) [file JCB_201703152_S1.zip › JCB_submission2/Plugins/Jay_Plugins2/register_jay_readers_jru_v1.java]

/*******************************************************************************
 * Copyright (c) 2012 Jay Unruh, Stowers Institute for Medical Research.
 * All rights reserved. This program and the accompanying materials
 * are made available under the terms of the GNU Public License v2.0
 * which accompanies this distribution, and is available at
 * http://www.gnu.org/licenses/old-licenses/gpl-2.0.html
 ******************************************************************************/
import ij.*;
import ij.process.*;
import ij.gui.*;
import java.awt.*;
import ij.plugin.*;
import loci.formats.*;

public class register_jay_readers_jru_v1 implements PlugIn {

	public void run(String arg) {
		try{
			Class jayreader=Class.forName("loci_pw_reader_jru_v1");
			ImageReader.getDefaultReaderClasses().addClass(jayreader);
			//Class jayreader2=Class.forName("loci_sky_reader_jru_v1");
			//ImageReader.getDefaultReaderClasses().addClass(jayreader2);
			Class jayreader3=Class.forName("loci_kiss_reader_jru_v1");
			ImageReader.getDefaultReaderClasses().addClass(jayreader3);
		} catch(ClassNotFoundException e){
			//if the reader isn't intalled, don't bother
			IJ.log("loci pw or kiss reader wasn't found");
			return;
		}
	}

}
