# Supplementary material for: Structural plasticity of the living kinetochore
Source: J Cell Biol. 2017 Nov 6;216(11):3551–70. doi: 10.1083/jcb.201703152 (PMC5674893; doi:10.1083/jcb.201703152)
Supplement: File S1 (ZIP) [file JCB_201703152_S1.zip › JCB_submission2/Plugins/Jay_Plugins2/search_table_jru_v2.java]

/*******************************************************************************
 * Copyright (c) 2012 Jay Unruh, Stowers Institute for Medical Research.
 * All rights reserved. This program and the accompanying materials
 * are made available under the terms of the GNU Public License v2.0
 * which accompanies this distribution, and is available at
 * http://www.gnu.org/licenses/old-licenses/gpl-2.0.html
 ******************************************************************************/
import ij.*;
import ij.process.*;
import ij.gui.*;
import java.awt.Frame;
import ij.plugin.*;
import ij.plugin.frame.*;
import jguis.*;
import jalgs.*;
import ij.text.*;
import java.util.*;

public class search_table_jru_v2 implements PlugIn {
	//this version searches for substrings, not exact matches

	public void run(String arg) {
		//first get the table window
		Frame[] niframes=WindowManager.getNonImageWindows();
		String[] titles=new String[niframes.length];
		for(int i=0;i<niframes.length;i++){
			titles[i]=niframes[i].getTitle();
		}
		GenericDialog gd=new GenericDialog("Name List");
		gd.addTextAreas("",null,10,20);
		gd.addChoice("Table Window",titles,titles[0]);
		gd.addCheckbox("Not Found Window",true);
		gd.showDialog(); if(gd.wasCanceled()){return;}
		String input=gd.getNextText();
		int index=gd.getNextChoiceIndex();
		boolean notfound=gd.getNextBoolean();
		if(niframes[index] instanceof TextWindow){
			TextWindow tw=(TextWindow)niframes[index];
			TextPanel tp=tw.getTextPanel();
			String[] col_labels=table_tools.getcollabels(tp);
			GenericDialog gd2=new GenericDialog("Choose Column");
			gd2.addChoice("Search_column",col_labels,col_labels[0]);
			gd2.showDialog(); if(gd2.wasCanceled()){return;}
			int colindex=gd2.getNextChoiceIndex();
			List<List<String>> table=table_tools.table2listtable(tp);
			String[] list=(new delimit_string(' ')).getrows(input);
			for(int i=0;i<list.length;i++){
				list[i]=list[i].trim();
				//IJ.log(""+list[i]);
			}
			//for(int i=0;i<list.length;i++) list[i]=list[i].toLowerCase();
			List<List<String>> results=new ArrayList<List<String>>();
			List<List<String>> notresults=new ArrayList<List<String>>();
			for(int i=0;i<table.size();i++){
				String dest=table.get(i).get(colindex);
				//dest=dest.toLowerCase();
				boolean found=false;
				for(int j=0;j<list.length;j++){
					if(dest.indexOf(list[j])>=0){
						results.add(table.get(i));
						found=true;
						break;
					}
				}
				if(!found && notfound) notresults.add(table.get(i));
			}
			if(results.size()>0){
				new TextWindow("Search_Results",tp.getColumnHeadings(),table_tools.print_listtable(results),400,200);
			}
			if(notfound){
				if(notresults.size()>0){
					new TextWindow(" Not_Found_Results",tp.getColumnHeadings(),table_tools.print_listtable(notresults),400,200);
				}
			}
		} else {
			IJ.showMessage("wrong window type");
		}
		
	}

}
