# Supplementary material for: Structural plasticity of the living kinetochore
Source: J Cell Biol. 2017 Nov 6;216(11):3551–70. doi: 10.1083/jcb.201703152 (PMC5674893; doi:10.1083/jcb.201703152)
Supplement: File S1 (ZIP) [file JCB_201703152_S1.zip › JCB_submission2/Plugins/Jay_Plugins2/StackRegJ_.java]

import ij.*;
import ij.gui.GenericDialog;
import ij.plugin.PlugIn;
import ij.process.*;
import jguis.*;

public class StackRegJ_ implements PlugIn{
	//this plugin is a highly modified version of the StackReg plugin available from http://bigwww.epfl.ch/thevenaz/stackreg/
	//this version will align a hyperstack based on a selected slice and channel
	//the alignment outputs a translation trajectory for further alignments
	int slices,channels,frames,targetFrame,targetChannel,targetSlice;

	public void run (final String arg) {
		final ImagePlus imp = WindowManager.getCurrentImage();
		GenericDialog gd = new GenericDialog("StackRegJ");
		final String[] transformationItem = {
			"Translation",
			"Rigid Body",
			"Scaled Rotation",
			"Affine"
		};
		gd.addChoice("Transformation:", transformationItem, "Rigid Body");
		gd.addCheckbox("Output_Trans_Trajectory",true);
		gd.showDialog();
		if (gd.wasCanceled()) {return;}
		final int transformation = gd.getNextChoiceIndex();
		boolean outtrans=gd.getNextBoolean();
		final int width = imp.getWidth();
		final int height = imp.getHeight();
		slices=imp.getNSlices();
		channels=imp.getNChannels();
		frames=imp.getNFrames();
		targetFrame = imp.getFrame();
		targetChannel = imp.getChannel();
		targetSlice=imp.getSlice();
		if(frames==1){
			frames=slices;
			slices=1;
			targetFrame=targetSlice;
			targetSlice=1;
		}
		double[][] globalTransform = {
			{1.0, 0.0, 0.0},
			{0.0, 1.0, 0.0},
			{0.0, 0.0, 1.0}
		};
		double[][] anchorPoints = null;
		switch (transformation) {
			case 0: {
				anchorPoints = new double[1][3];
				anchorPoints[0][0] = (double)(width / 2);
				anchorPoints[0][1] = (double)(height / 2);
				anchorPoints[0][2] = 1.0;
				break;
			}
			case 1: {
				anchorPoints = new double[3][3];
				anchorPoints[0][0] = (double)(width / 2);
				anchorPoints[0][1] = (double)(height / 2);
				anchorPoints[0][2] = 1.0;
				anchorPoints[1][0] = (double)(width / 2);
				anchorPoints[1][1] = (double)(height / 4);
				anchorPoints[1][2] = 1.0;
				anchorPoints[2][0] = (double)(width / 2);
				anchorPoints[2][1] = (double)((3 * height) / 4);
				anchorPoints[2][2] = 1.0;
				break;
			}
			case 2: {
				anchorPoints = new double[2][3];
				anchorPoints[0][0] = (double)(width / 4);
				anchorPoints[0][1] = (double)(height / 2);
				anchorPoints[0][2] = 1.0;
				anchorPoints[1][0] = (double)((3 * width) / 4);
				anchorPoints[1][1] = (double)(height / 2);
				anchorPoints[1][2] = 1.0;
				break;
			}
			case 3: {
				anchorPoints = new double[3][3];
				anchorPoints[0][0] = (double)(width / 2);
				anchorPoints[0][1] = (double)(height / 4);
				anchorPoints[0][2] = 1.0;
				anchorPoints[1][0] = (double)(width / 4);
				anchorPoints[1][1] = (double)((3 * height) / 4);
				anchorPoints[1][2] = 1.0;
				anchorPoints[2][0] = (double)((3 * width) / 4);
				anchorPoints[2][1] = (double)((3 * height) / 4);
				anchorPoints[2][2] = 1.0;
				break;
			}
			default: {
				IJ.error("Unexpected transformation");
				return;
			}
		}
		ImagePlus target = new ImagePlus("StackRegTarget",getImpProcessor(imp,targetChannel,targetSlice,targetFrame));
		float[][] trans=new float[2][frames];
		//target.show();
		for (int f = (targetFrame - 1); f>0; f--) {
			if(!registerSlice(target, imp, width, height,transformation, globalTransform, anchorPoints, f)) return;
			float[] trans2=get_translation(globalTransform,width,height);
			trans[0][f-1]=trans2[0]; trans[1][f-1]=trans2[1];
			IJ.showStatus("Frame "+f+" Registered");
		}
		if ((1 < targetFrame) && (targetFrame < frames)) {
			globalTransform[0][0] = 1.0;
			globalTransform[0][1] = 0.0;
			globalTransform[0][2] = 0.0;
			globalTransform[1][0] = 0.0;
			globalTransform[1][1] = 1.0;
			globalTransform[1][2] = 0.0;
			globalTransform[2][0] = 0.0;
			globalTransform[2][1] = 0.0;
			globalTransform[2][2] = 1.0;
			target.getProcessor().copyBits(getImpProcessor(imp,targetChannel,targetSlice,targetFrame), 0, 0, Blitter.COPY);
		}
		for (int f=(targetFrame+1); f<=frames; f++) {
			if(!registerSlice(target, imp, width, height,transformation, globalTransform, anchorPoints, f)) return;
			float[] trans2=get_translation(globalTransform,width,height);
			trans[0][f-1]=trans2[0]; trans[1][f-1]=trans2[1];
			IJ.showStatus("Frame "+f+" Registered");
		}
		if(outtrans) new PlotWindow4("Translation Trajectory","x","y",trans[0],trans[1]).draw();
		imp.updateAndDraw();
	}

	private float[] get_translation(double[][] globalTransform,int width,int height){
		double[][] anchorPoints = new double[1][3];
		anchorPoints[0][0] =0.5*(double)width;
		anchorPoints[0][1] =0.5*(double)height;
		anchorPoints[0][2] = 1.0;
		double[][] sourcePoints = new double[1][3];
		for (int i = 0; (i < 3); i++) {
			sourcePoints[0][i] = 0.0;
			for (int j = 0; (j < 3); j++) {
				sourcePoints[0][i] += globalTransform[i][j]* anchorPoints[0][j];
			}
		}
		return new float[]{(float)(sourcePoints[0][0]-anchorPoints[0][0]),(float)(sourcePoints[0][1]-anchorPoints[0][1])};
	}

	private double[][] getTransformationMatrix (final double[][] fromCoord,final double[][] toCoord,final int transformation) {
		//this was copied essentially as is from StackReg
		double[][] matrix = new double[3][3];
		switch (transformation) {
			case 0: {
				matrix[0][0] = 1.0;
				matrix[0][1] = 0.0;
				matrix[0][2] = toCoord[0][0] - fromCoord[0][0];
				matrix[1][0] = 0.0;
				matrix[1][1] = 1.0;
				matrix[1][2] = toCoord[0][1] - fromCoord[0][1];
				break;
			}
			case 1: {
				final double angle = Math.atan2(fromCoord[2][0] - fromCoord[1][0],
					fromCoord[2][1] - fromCoord[1][1]) - Math.atan2(toCoord[2][0] - toCoord[1][0],
					toCoord[2][1] - toCoord[1][1]);
				final double c = Math.cos(angle);
				final double s = Math.sin(angle);
				matrix[0][0] = c;
				matrix[0][1] = -s;
				matrix[0][2] = toCoord[0][0] - c * fromCoord[0][0] + s * fromCoord[0][1];
				matrix[1][0] = s;
				matrix[1][1] = c;
				matrix[1][2] = toCoord[0][1] - s * fromCoord[0][0] - c * fromCoord[0][1];
				break;
			}
			case 2: {
				double[][] a = new double[3][3];
				double[] v = new double[3];
				a[0][0] = fromCoord[0][0];
				a[0][1] = fromCoord[0][1];
				a[0][2] = 1.0;
				a[1][0] = fromCoord[1][0];
				a[1][1] = fromCoord[1][1];
				a[1][2] = 1.0;
				a[2][0] = fromCoord[0][1] - fromCoord[1][1] + fromCoord[1][0];
				a[2][1] = fromCoord[1][0] + fromCoord[1][1] - fromCoord[0][0];
				a[2][2] = 1.0;
				invertGauss(a);
				v[0] = toCoord[0][0];
				v[1] = toCoord[1][0];
				v[2] = toCoord[0][1] - toCoord[1][1] + toCoord[1][0];
				for (int i = 0; (i < 3); i++) {
					matrix[0][i] = 0.0;
					for (int j = 0; (j < 3); j++) {
						matrix[0][i] += a[i][j] * v[j];
					}
				}
				v[0] = toCoord[0][1];
				v[1] = toCoord[1][1];
				v[2] = toCoord[1][0] + toCoord[1][1] - toCoord[0][0];
				for (int i = 0; (i < 3); i++) {
					matrix[1][i] = 0.0;
					for (int j = 0; (j < 3); j++) {
						matrix[1][i] += a[i][j] * v[j];
					}
				}
				break;
			}
			case 3: {
				double[][] a = new double[3][3];
				double[] v = new double[3];
				a[0][0] = fromCoord[0][0];
				a[0][1] = fromCoord[0][1];
				a[0][2] = 1.0;
				a[1][0] = fromCoord[1][0];
				a[1][1] = fromCoord[1][1];
				a[1][2] = 1.0;
				a[2][0] = fromCoord[2][0];
				a[2][1] = fromCoord[2][1];
				a[2][2] = 1.0;
				invertGauss(a);
				v[0] = toCoord[0][0];
				v[1] = toCoord[1][0];
				v[2] = toCoord[2][0];
				for (int i = 0; (i < 3); i++) {
					matrix[0][i] = 0.0;
					for (int j = 0; (j < 3); j++) {
						matrix[0][i] += a[i][j] * v[j];
					}
				}
				v[0] = toCoord[0][1];
				v[1] = toCoord[1][1];
				v[2] = toCoord[2][1];
				for (int i = 0; (i < 3); i++) {
					matrix[1][i] = 0.0;
					for (int j = 0; (j < 3); j++) {
						matrix[1][i] += a[i][j] * v[j];
					}
				}
				break;
			}
			default: {
				IJ.error("Unexpected transformation");
			}
		}
		matrix[2][0] = 0.0;
		matrix[2][1] = 0.0;
		matrix[2][2] = 1.0;
		return(matrix);
	} /* end getTransformationMatrix */

	/*------------------------------------------------------------------*/
	private void invertGauss (final double[][] matrix) {
		//also copied from StackReg
		final int n = matrix.length;
		final double[][] inverse = new double[n][n];
		for (int i = 0; (i < n); i++) {
			double max = matrix[i][0];
			double absMax = Math.abs(max);
			for (int j = 0; (j < n); j++) {
				inverse[i][j] = 0.0;
				if (absMax < Math.abs(matrix[i][j])) {
					max = matrix[i][j];
					absMax = Math.abs(max);
				}
			}
			inverse[i][i] = 1.0 / max;
			for (int j = 0; (j < n); j++) {
				matrix[i][j] /= max;
			}
		}
		for (int j = 0; (j < n); j++) {
			double max = matrix[j][j];
			double absMax = Math.abs(max);
			int k = j;
			for (int i = j + 1; (i < n); i++) {
				if (absMax < Math.abs(matrix[i][j])) {
					max = matrix[i][j];
					absMax = Math.abs(max);
					k = i;
				}
			}
			if (k != j) {
				final double[] partialLine = new double[n - j];
				final double[] fullLine = new double[n];
				System.arraycopy(matrix[j], j, partialLine, 0, n - j);
				System.arraycopy(matrix[k], j, matrix[j], j, n - j);
				System.arraycopy(partialLine, 0, matrix[k], j, n - j);
				System.arraycopy(inverse[j], 0, fullLine, 0, n);
				System.arraycopy(inverse[k], 0, inverse[j], 0, n);
				System.arraycopy(fullLine, 0, inverse[k], 0, n);
			}
			for (k = 0; (k <= j); k++) {
				inverse[j][k] /= max;
			}
			for (k = j + 1; (k < n); k++) {
				matrix[j][k] /= max;
				inverse[j][k] /= max;
			}
			for (int i = j + 1; (i < n); i++) {
				for (k = 0; (k <= j); k++) {
					inverse[i][k] -= matrix[i][j] * inverse[j][k];
				}
				for (k = j + 1; (k < n); k++) {
					matrix[i][k] -= matrix[i][j] * matrix[j][k];
					inverse[i][k] -= matrix[i][j] * inverse[j][k];
				}
			}
		}
		for (int j = n - 1; (1 <= j); j--) {
			for (int i = j - 1; (0 <= i); i--) {
				for (int k = 0; (k <= j); k++) {
					inverse[i][k] -= matrix[i][j] * inverse[j][k];
				}
				for (int k = j + 1; (k < n); k++) {
					matrix[i][k] -= matrix[i][j] * matrix[j][k];
					inverse[i][k] -= matrix[i][j] * inverse[j][k];
				}
			}
		}
		for (int i = 0; (i < n); i++) {
			System.arraycopy(inverse[i], 0, matrix[i], 0, n);
		}
	} /* end invertGauss */

	public void setHyperstackSlice(ImagePlus imp,int channel,int slice,int frame){
		//imp.setSlice((channel-1)+(slice-1)*channels+(frame-1)*slices*channels+1);
		imp.setPosition((channel-1)+(slice-1)*channels+(frame-1)*slices*channels+1);
		//int[] pos=imp.convertIndexToPosition((channel-1)+(slice-1)*channels+(frame-1)*slices*channels+1);
		//imp.setPositionWithoutUpdate(pos[0],pos[1],pos[2]);
	}

	public ImageProcessor getImpProcessor(final ImagePlus imp,int channel,int slice,int frame){
		int index=(channel-1)+(slice-1)*channels+(frame-1)*slices*channels+1;
		return imp.getStack().getProcessor(index).convertToFloat();
	}

	public void setImpProcessor(final ImagePlus imp,ImagePlus source,int channel,int slice,int frame){
		source.getStack().deleteLastSlice();
		int index=(channel-1)+(slice-1)*channels+(frame-1)*slices*channels+1;
		switch(imp.getType()){
			case ImagePlus.GRAY8: {
				source.getProcessor().setMinAndMax(0.0,255.0);
				imp.getStack().setPixels(source.getProcessor().convertToByte(false).getPixels(),index);
				break;
			}
			case ImagePlus.GRAY16: {
				source.getProcessor().setMinAndMax(0.0,65535.0);
				imp.getStack().setPixels(source.getProcessor().convertToShort(false).getPixels(),index);
				break;
			}
			case ImagePlus.GRAY32: {
				imp.getStack().setPixels(source.getProcessor().getPixels(),index);
				break;
			}
			default: {
				IJ.error("Unexpected image type");
			}
		}
	}

	/*------------------------------------------------------------------*/
	private boolean registerSlice (final ImagePlus target,final ImagePlus imp,final int width,final int height,
			final int transformation,final double[][] globalTransform,final double[][] anchorPoints,final int f) {
		//imp.setSlice(s);
		//setHyperstackSlice(imp,targetChannel,targetSlice,f);
		double[][] sourcePoints = null;
		double[][] targetPoints = null;
		double[][] localTransform = null;
		ImagePlus source=new ImagePlus("StackRegSource",getImpProcessor(imp,targetChannel,targetSlice,f));
		TurboRegJ_ trj=gettrj();
		switch (transformation) {
			case 0: {
				//simple translation
				trj.setTargetPoints(new double[][]{{width/2,height/2}});
				trj.setSourcePoints(new double[][]{{width/2,height/2}});
				trj.initAlignment(source, target, TurboRegJ_.TRANSLATION);
				break;
			}
			case 1: {
				//rigid body
				trj.setSourcePoints(new double[][]{{width/2,height/2},{width/2,height/4},{width/2,3*height/4}});
				trj.setTargetPoints(new double[][]{{width/2,height/2},{width/2,height/4},{width/2,3*height/4}});
				trj.initAlignment(source, target, TurboRegJ_.RIGID_BODY);
				break;
			}
			case 2: {
				//scaled rotation
				trj.setSourcePoints(new double[][]{{width/4,height/2},{3*width/4,height/2}});
				trj.setTargetPoints(new double[][]{{width/4,height/2},{3*width/4,height/2}});
				trj.initAlignment(source, target, TurboRegJ_.SCALED_ROTATION);
				break;
			}
			case 3: {
				//affine
				trj.setSourcePoints(new double[][]{{width/2,height/4},{width/4,3*height/4},{3*width/4,3*height/4}});
				trj.setTargetPoints(new double[][]{{width/2,height/4},{width/4,3*height/4},{3*width/4,3*height/4}});
				trj.initAlignment(source, target, TurboRegJ_.AFFINE);
				break;
			}
			default: {
				IJ.error("Unexpected transformation");
				return false;
			}
		}
		target.setProcessor(null, source.getProcessor());
		sourcePoints = trj.getSourcePoints();
		targetPoints = trj.getTargetPoints();
		localTransform = getTransformationMatrix(targetPoints,sourcePoints,transformation);
		double[][] rescued = {
			{globalTransform[0][0], globalTransform[0][1], globalTransform[0][2]},
			{globalTransform[1][0], globalTransform[1][1], globalTransform[1][2]},
			{globalTransform[2][0], globalTransform[2][1], globalTransform[2][2]}
		};
		//here multiply the global transformation by the recent local transform to add all previous transformations
		for (int i = 0; (i < 3); i++) {
			for (int j = 0; (j < 3); j++) {
				globalTransform[i][j] = 0.0;
				for (int k = 0; (k < 3); k++) {
					globalTransform[i][j] += localTransform[i][k] * rescued[k][j];
				}
			}
		}
		switch (transformation) {
			case 0: {
				sourcePoints = new double[1][3];
				for (int i = 0; (i < 3); i++) {
					sourcePoints[0][i] = 0.0;
					for (int j = 0; (j < 3); j++) {
						sourcePoints[0][i] += globalTransform[i][j]* anchorPoints[0][j];
					}
				}
				for(int i=1;i<=slices;i++){
					for(int j=1;j<=channels;j++){
						trj=gettrj();
						trj.setSourcePoints(new double[][]{{sourcePoints[0][0],sourcePoints[0][1]}});
						trj.setTargetPoints(new double[][]{{width/2,height/2}});
						ImagePlus source2=new ImagePlus("StackRegSource",getImpProcessor(imp,j,i,f));
						ImagePlus transformed=trj.transformImage(source2,width,height,TurboRegJ_.TRANSLATION);
						if(transformed==null) return false;
						setImpProcessor(imp,transformed,j,i,f);
					}
				}
				break;
			}
			case 1: {
				sourcePoints = new double[3][3];
				for (int i = 0; (i < 3); i++) {
					sourcePoints[0][i] = 0.0;
					sourcePoints[1][i] = 0.0;
					sourcePoints[2][i] = 0.0;
					for (int j = 0; (j < 3); j++) {
						sourcePoints[0][i] += globalTransform[i][j]* anchorPoints[0][j];
						sourcePoints[1][i] += globalTransform[i][j]* anchorPoints[1][j];
						sourcePoints[2][i] += globalTransform[i][j]* anchorPoints[2][j];
					}
				}
				
				for(int i=1;i<=slices;i++){
					for(int j=1;j<=channels;j++){
						trj=gettrj();
						trj.setSourcePoints(new double[][]{{sourcePoints[0][0],sourcePoints[0][1]},{sourcePoints[1][0],sourcePoints[1][1]},{sourcePoints[2][0],sourcePoints[2][1]}});
						trj.setTargetPoints(new double[][]{{width/2,height/2},{width/2,height/4},{width/2,3*height/4}});
						ImagePlus source2=new ImagePlus("StackRegSource",getImpProcessor(imp,j,i,f));
						ImagePlus transformed=trj.transformImage(source2,width,height,TurboRegJ_.RIGID_BODY);
						if(transformed==null) return false;
						setImpProcessor(imp,transformed,j,i,f);
					}
				}
				break;
			}
			case 2: {
				sourcePoints = new double[2][3];
				for (int i = 0; (i < 3); i++) {
					sourcePoints[0][i] = 0.0;
					sourcePoints[1][i] = 0.0;
					for (int j = 0; (j < 3); j++) {
						sourcePoints[0][i] += globalTransform[i][j]* anchorPoints[0][j];
						sourcePoints[1][i] += globalTransform[i][j]* anchorPoints[1][j];
					}
				}
				for(int i=1;i<=slices;i++){
					for(int j=1;j<=channels;j++){
						trj=gettrj();
						trj.setSourcePoints(new double[][]{{sourcePoints[0][0],sourcePoints[0][1]},{sourcePoints[1][0],sourcePoints[1][1]}});
						trj.setTargetPoints(new double[][]{{width/4,height/2},{3*width/4,height/2}});
						ImagePlus source2=new ImagePlus("StackRegSource",getImpProcessor(imp,j,i,f));
						ImagePlus transformed=trj.transformImage(source2,width,height,TurboRegJ_.SCALED_ROTATION);
						if(transformed==null) return false;
						setImpProcessor(imp,transformed,j,i,f);
					}
				}
				break;
			}
			case 3: {
				sourcePoints = new double[3][3];
				for (int i = 0; (i < 3); i++) {
					sourcePoints[0][i] = 0.0;
					sourcePoints[1][i] = 0.0;
					sourcePoints[2][i] = 0.0;
					for (int j = 0; (j < 3); j++) {
						sourcePoints[0][i] += globalTransform[i][j]* anchorPoints[0][j];
						sourcePoints[1][i] += globalTransform[i][j]* anchorPoints[1][j];
						sourcePoints[2][i] += globalTransform[i][j]* anchorPoints[2][j];
					}
				}
				for(int i=1;i<=slices;i++){
					for(int j=1;j<=channels;j++){
						trj=gettrj();
						trj.setSourcePoints(new double[][]{{sourcePoints[0][0],sourcePoints[0][1]},{sourcePoints[1][0],sourcePoints[1][1]},{sourcePoints[2][0],sourcePoints[2][1]}});
						trj.setTargetPoints(new double[][]{{width/2,height/4},{width/4,3*height/4},{3*width/4,3*height/4}});
						ImagePlus source2=new ImagePlus("StackRegSource",getImpProcessor(imp,j,i,f));
						ImagePlus transformed=trj.transformImage(source2,width,height,TurboRegJ_.AFFINE);
						if(transformed==null) return false;
						setImpProcessor(imp,transformed,j,i,f);
					}
				}
				break;
			}
		}
		return true;
	}

	public TurboRegJ_ gettrj(){
		try{
			Class c=Class.forName("TurboReg_");
			Object tr=c.newInstance();
			return new TurboRegJ_(tr);
		} catch(Throwable e){IJ.log(e.toString());}
		return null;
	}

}
