# Supplementary material for: Structural plasticity of the living kinetochore
Source: J Cell Biol. 2017 Nov 6;216(11):3551–70. doi: 10.1083/jcb.201703152 (PMC5674893; doi:10.1083/jcb.201703152)
Supplement: File S1 (ZIP) [file JCB_201703152_S1.zip › JCB_submission2/Plugins/Jay_Plugins3/fit_traj_gaussian_gridsearch_jru_v1.java]

/*******************************************************************************
 * Copyright (c) 2012 Jay Unruh, Stowers Institute for Medical Research.
 * All rights reserved. This program and the accompanying materials
 * are made available under the terms of the GNU Public License v2.0
 * which accompanies this distribution, and is available at
 * http://www.gnu.org/licenses/old-licenses/gpl-2.0.html
 ******************************************************************************/
import ij.*;
import ij.process.*;
import ij.gui.*;
import java.awt.Frame;
import java.awt.Rectangle;
import java.util.concurrent.*;
import java.util.*;
import ij.plugin.*;
import jalgs.*;
import jalgs.jfit.*;
import ij.text.*;
import jguis.*;

public class fit_traj_gaussian_gridsearch_jru_v1 implements PlugIn, NLLSfitinterface_v2 {
	int xpts,ypts;
	float[] data;
	gausfunc gf;

	public void run(String arg) {
		//should try to figure out how to make this multithreaded
		ImagePlus[] imp=jutils.selectImages(false,2,new String[]{"Image","Trajectory"});
		if(imp==null) return;
		int width=imp[0].getWidth();
		int height=imp[0].getHeight();
		float[][] charrays=new float[2][];
		ImageWindow iw=imp[1].getWindow();
		int[] npts=(int[])jutils.runPW4VoidMethod(iw,"getNpts");
		int sel=(Integer)jutils.runPW4VoidMethod(iw,"getSelected");
		if(sel<0) sel=0;
		float[][] xvals=(float[][])jutils.runPW4VoidMethod(iw,"getXValues");
		float[][] yvals=(float[][])jutils.runPW4VoidMethod(iw,"getYValues");
		String[] annotations=(String[])jutils.runPW4VoidMethod(iw,"getAnnotations");
		int frameoffset=0;
		if(annotations!=null) frameoffset=(int)Float.parseFloat(annotations[sel]);
		gf=new gausfunc();
		gridfit fitclass=new gridfit(this);
		fitclass.output=false;
		xpts=10; ypts=10;
		boolean findmax=true;
		GenericDialog gd2=new GenericDialog("Options");
		gd2.addCheckbox("Find_Z_Max",findmax);
		gd2.addNumericField("X_Size (pixels)",xpts,0);
		gd2.addNumericField("Y_Size (pixels)",ypts,0);
		gd2.addNumericField("xc_min (rel)",-2.0,5,10,null);
		gd2.addNumericField("xc_max (rel)",2.0,5,10,null);
		gd2.addNumericField("yc_min (rel)",-2.0,5,10,null);
		gd2.addNumericField("yc_max (rel)",2.0,5,10,null);
		gd2.addNumericField("stdev_min",0.5,5,10,null);
		gd2.addNumericField("stdev_max",(double)xpts*0.25,5,10,null);
		gd2.addCheckbox("Calibrate",false);
		gd2.addNumericField("N_Threads",1,0);
		gd2.showDialog(); if(gd2.wasCanceled()){return;}
		findmax=gd2.getNextBoolean();
		xpts=(int)gd2.getNextNumber();
		ypts=(int)gd2.getNextNumber();
		double xcmin=gd2.getNextNumber();
		double xcmax=gd2.getNextNumber();
		double ycmin=gd2.getNextNumber();
		double ycmax=gd2.getNextNumber();
		double stdevmin=gd2.getNextNumber();
		double stdevmax=gd2.getNextNumber();
		boolean calibrate=gd2.getNextBoolean();
		int nthreads=(int)gd2.getNextNumber();

		int currz=imp[0].getZ();
		int currt=imp[0].getT();
		int currc=imp[0].getC();
		int slices=imp[0].getNSlices();
		int frames=imp[0].getNFrames();
		int nchannels=imp[0].getNChannels();
		int maxslice=currz-1;
		float[][] fits=new float[npts[sel]][];
		float[][] datas=new float[npts[sel]][];
		//need to loop over the trajectory frames here
		ExecutorService executor=Executors.newFixedThreadPool(nthreads);
		List<List<String>> listtable=new ArrayList<List<String>>();
		for(int i=0;i<npts[sel];i++){
			int centerx=(int)(xvals[sel][i]+0.5f);
			int centery=(int)(yvals[sel][i]+0.5f);
			float xoff=(float)(centerx-xpts/2);
			float yoff=(float)(centery-ypts/2);
			Rectangle r=new Rectangle(centerx-xpts/2,centery-ypts/2,xpts,ypts);
			Object temp=jutils.get3DSlice(imp[0].getStack(),frameoffset+i,maxslice,currc-1,frames,slices,nchannels);
			if(findmax){
				Object[] temp1=jutils.get3DZSeries(imp[0].getStack(),currc-1,frameoffset+i,frames,slices,nchannels);
				float maxint=jstatistics.getstatistic("Avg",temp1[0],width,height,r,null);
				maxslice=0;
				for(int j=1;j<slices;j++){
					float tempint=jstatistics.getstatistic("Avg",temp1[j],width,height,r,null);
					if(tempint>maxint){
						maxint=tempint;
						maxslice=j;
					}
				}
				temp=temp1[maxslice];
			}
			//data=algutils.convert_arr_float(algutils.get_region(temp,centerx,centery,xpts,ypts,width,height));
			float[] tempdata=algutils.convert_arr_float(algutils.get_region(temp,centerx,centery,xpts,ypts,width,height));
			//datas[i]=data.clone();
			//float[] xymax=getxymax(data,xpts,ypts);
			double[] params=new double[3];
			double[][] constraints=new double[3][3];
			constraints[0][0]=stdevmin; constraints[1][0]=stdevmax; constraints[2][0]=0.1;
			constraints[0][1]=centerx-xoff+xcmin; constraints[1][1]=centerx-xoff+xcmax; constraints[2][1]=0.25;
			constraints[0][2]=centery-yoff+ycmin; constraints[1][2]=centery-yoff+ycmax; constraints[2][2]=0.25;
			double[] stats=new double[2];
			double[] ampoffset=new double[2];
			if(nthreads==1){
				int[] fixes={0,0,0};
				fits[i]=fitclass.fitdata(params,fixes,constraints,data,null,stats);
				ampoffset=(new linleastsquares()).get_amp_offset(get_gaussian(params),data,true);
			} else {
				fits[i]=new float[xpts*ypts];
				Runnable worker=new fit_gauss(params,constraints,tempdata,xpts,ypts,stats,fits[i],ampoffset,listtable,xoff,yoff,imp[0].getTitle(),new int[]{maxslice,frameoffset+i+1,sel});
				executor.execute(worker);
			}
			if(calibrate){
				double psize=jutils.get_psize(imp[0]);
				params[0]*=psize;
				params[1]*=psize;
				params[2]*=psize;
				xoff*=(float)psize;
				yoff*=(float)psize;
			}
			if(nthreads==1){
				List<String> row=new ArrayList<String>();
				row.add(imp[0].getTitle()); row.add(""+(float)ampoffset[1]); row.add(""+(float)ampoffset[0]); row.add(""+(float)params[0]); 
				row.add(""+((float)params[1]+xoff)); row.add(""+((float)params[2]+yoff)); row.add(""+maxslice); row.add(""+(frameoffset+i+1));
				row.add(""+sel); row.add(""+stats[1]);
				listtable.add(row);
			}
			IJ.showProgress(i,npts[sel]);
			if(nthreads>1 && i>0 && (i%200)==0){
				executor.shutdown(); //not sure if this is a good idea
				while(!executor.isTerminated()){;}
				System.gc();
				executor=Executors.newFixedThreadPool(nthreads);
			}
		}
		if(nthreads>1){
			executor.shutdown(); //not sure if this is a good idea
			while(!executor.isTerminated()){;}
		}
		String collables="title\tbaseline\tamplitude\tstdev\txc\tyc\tzslice\tframe\tsel_traj\tc2";
		TextWindow tw=jutils.selectTable("Gaussian_Output");
		if(tw==null) tw=new TextWindow("Gaussian_Output",collables,"",400,200);
		tw.append(table_tools.print_listtable(listtable));
		new ImagePlus("fits",jutils.array2stack(fits,xpts,ypts)).show();
		//new ImagePlus("datas",jutils.array2stack(datas,xpts,ypts)).show();
	}

	public float[] getxymax(float[] image,int width,int height){
		float max=image[0];
		int xmax=0;
		int ymax=0;
		for(int i=0;i<height;i++){
			for(int j=0;j<width;j++){
				if(image[j+i*width]>max){
					max=image[j+i*width];
					xmax=j;
					ymax=i;
				}
			}
		}
		return new float[]{max,(float)xmax,(float)ymax};
	}

	public double[] fitfunc(double[] params)
	{
		//the params list is stdev,xc,yc
		double[] func=get_gaussian(params);
		double[] ampoffset=(new linleastsquares()).get_amp_offset(func,data,true);
		for(int i=0;i<(xpts*ypts);i++){func[i]*=ampoffset[0]; func[i]+=ampoffset[1];}
		return func;
	}

	public double[] get_gaussian(double[] params){
		float[] func= gf.get_2D_func2(-params[1],xpts,1.0,-params[2],ypts,1.0,params[0]);
		return algutils.convert_arr_double(func);
		/*double[] func=new double[xpts*ypts];
		for(int i=0;i<ypts;i++){
			double ydiff=((double)i-params[2]);
			for(int j=0;j<xpts;j++){
				double xdiff=((double)j-params[1]);
				func[j+i*xpts]= Math.exp(((-0.5)*(xdiff*xdiff))/(params[0]*params[0]));
				func[j+i*xpts]*= Math.exp(((-0.5)*(ydiff*ydiff))/(params[0]*params[0]));
			}
		}
		return func;*/
	}

	public void showresults(String results){
		IJ.log(results);
	}


}

class fit_gauss implements Runnable, NLLSfitinterface_v2{
	private float[] data;
	private int xpts,ypts;
	private gridfit fitclass;
	private gausfunc gf;
	private double[][] constraints;
	public double[] params;
	private float[] fit;
	private double[] ampoffset,stats;
	private List<List<String>> listtable;
	private float xoff,yoff;
	private String imgtitle;
	private int[] exparams;

	public fit_gauss(double[] params,double[][] constraints,float[] data,int xpts,int ypts,double[] stats,float[] fit,double[] ampoffset,List<List<String>> listtable,float xoff,float yoff,String imgtitle,int[] exparams){
		this.xpts=xpts;
		this.ypts=ypts;
		this.data=data;
		gf=new gausfunc();
		fitclass=new gridfit(this);
		fitclass.output=false;
		this.params=params;
		this.constraints=constraints;
		this.stats=stats;
		this.fit=fit;
		this.ampoffset=ampoffset;
		this.listtable=listtable;
		this.xoff=xoff;
		this.yoff=yoff;
		this.imgtitle=imgtitle;
		this.exparams=exparams;
	}

	public void run(){
		int[] fixes={0,0,0};
		float[] tempfit=fitclass.fitdata(params,fixes,constraints,data,null,stats);
		double[] tempampoffset=(new linleastsquares()).get_amp_offset(get_gaussian(params),data,true);
		System.arraycopy(tempfit,0,fit,0,tempfit.length);
		System.arraycopy(tempampoffset,0,ampoffset,0,tempampoffset.length);
		List<String> row=new ArrayList<String>();
		row.add(imgtitle); row.add(""+(float)ampoffset[1]); row.add(""+(float)ampoffset[0]); row.add(""+(float)params[0]); 
		row.add(""+((float)params[1]+xoff)); row.add(""+((float)params[2]+yoff)); row.add(""+exparams[0]); row.add(""+exparams[1]);
		row.add(""+exparams[2]); row.add(""+stats[1]);
		listtable.add(row);
	}

	public double[] fitfunc(double[] params){
		//the params list is stdev,xc,yc
		double[] func=get_gaussian(params);
		double[] ampoffset=(new linleastsquares()).get_amp_offset(func,data,true);
		for(int i=0;i<(xpts*ypts);i++){func[i]*=ampoffset[0]; func[i]+=ampoffset[1];}
		return func;
	}

	private double[] get_gaussian(double[] params){
		float[] func= gf.get_2D_func2(-params[1],xpts,1.0,-params[2],ypts,1.0,params[0]);
		return algutils.convert_arr_double(func);
	}

	public void showresults(String results){
		IJ.log(results);
	}

}
