# Supplementary material for: Structural plasticity of the living kinetochore
Source: J Cell Biol. 2017 Nov 6;216(11):3551–70. doi: 10.1083/jcb.201703152 (PMC5674893; doi:10.1083/jcb.201703152)
Supplement: File S1 (ZIP) [file JCB_201703152_S1.zip › JCB_submission2/Plugins/Jay_Plugins3/plugins.config]

Plugins>Stowers>Jay_Unruh>Misc Tools	adjust color balance jru v1	adjust_color_balance_jru_v1
Plugins>Stowers>Jay_Unruh>Trajectory Tools	measure trajectories jru v1	measure_trajectories_jru_v1
Plugins>Stowers>Jay_Unruh>Misc Tools	id mother lineage jru v1	id_mother_lineage_jru_v1
Plugins>Stowers>Jay_Unruh>Misc Tools	dna damage analysis jru v1	dna_damage_analysis_jru_v1
Plugins>Stowers>Jay_Unruh>Misc Tools	dna damage FRET analysis jru v2	dna_damage_FRET_analysis_jru_v2
Plugins>Stowers>Jay_Unruh>Misc Tools	dna damage analysis multicolor jru v1	dna_damage_analysis_multicolor_jru_v1
Plugins>Stowers>Jay_Unruh>Image Tools	linear unmixing jru v2	linear_unmixing_jru_v2
Plugins>Stowers>Jay_Unruh>Trajectory Tools	trajectories 2 flowmap jru v1	trajectories_2_flowmap_jru_v1
Plugins>Stowers>Jay_Unruh>Segmentation Tools	count max not mask jru v1	count_max_not_mask_jru_v1
Plugins>Stowers>Jay_Unruh>Misc Tools	Create Plugin jru v1	Create_Plugin_jru_v1
Plugins>Stowers>Jay_Unruh>Image Tools	overlay image jru v1	overlay_image_jru_v1
Plugins>Stowers>Jay_Unruh>Trajectory Tools	set multi plot offsets jru v1	set_multi_plot_offsets_jru_v1
Plugins>Stowers>Jay_Unruh>Image Tools	make inset jru v1	make_inset_jru_v1
Plugins>Stowers>Jay_Unruh>Segmentation Tools	filter 3D objects jru v1	filter_3D_objects_jru_v1
Plugins>Stowers>Jay_Unruh>Segmentation Tools	object measure 3D jru v1	object_measure_3D_jru_v1
Plugins>Stowers>Jay_Unruh>Segmentation Tools	convert to mask jru v1	convert_to_mask_jru_v1
Plugins>Stowers>Jay_Unruh>ICS Tools	fit RICS jru v2	fit_RICS_jru_v2
Plugins>Stowers>Jay_Unruh>Segmentation Tools	check track alignment jru v1	check_track_alignment_jru_v1
Plugins>Stowers>Jay_Unruh>Trajectory Tools	duplicate trajectory jru v1	duplicate_trajectory_jru_v1
Plugins>Stowers>Jay_Unruh>Sim Tools	propagate errors jru v1	propagate_errors_jru_v1
Plugins>Stowers>Jay_Unruh>Misc Tools	filter channel contributions jru v1	filter_channel_contributions_jru_v1
Plugins>Stowers>Jay_Unruh>Misc Tools	get window class info jru v1	get_window_class_info_jru_v1
Plugins>Stowers>Jay_Unruh>Image Tools	merge all stacks jru v1	merge_all_stacks_jru_v1
Plugins>Stowers>Jay_Unruh>Batch Tools	search slice labels jru v1	search_slice_labels_jru_v1
Plugins>Stowers>Jay_Unruh>Table Tools	close table jru v1	close_table_jru_v1
Plugins>Stowers>Jay_Unruh>Segmentation Tools	jay stitching plugin jru v1	jay_stitching_plugin_jru_v1
Plugins>Stowers>Jay_Unruh>Segmentation Tools	stitch mosaic image jru v1	stitch_mosaic_image_jru_v1
Plugins>Stowers>Jay_Unruh>Image Tools	divide by blurred jru v1	divide_by_blurred_jru_v1
Plugins>Stowers>Jay_Unruh>Segmentation Tools	adaptive threshold jru v2	adaptive_threshold_jru_v2
Plugins>Stowers>Jay_Unruh>File Tools	batch file open jru v1	batch_file_open_jru_v1
Plugins>Stowers>Jay_Unruh>Image Tools	set min max all chan jru v1	set_min_max_all_chan_jru_v1
Plugins>Stowers>Jay_Unruh>Image Tools	set lut ranges jru v1	set_lut_ranges_jru_v1
Plugins>Stowers>Jay_Unruh>Misc Tools	add random rois jru v1	add_random_rois_jru_v1
Plugins>Stowers>Jay_Unruh>Segmentation Tools	object area centroid surface 3D jru v1	object_area_centroid_surface_3D_jru_v1
Plugins>Stowers>Jay_Unruh>Segmentation Tools	fit traj gaussian gridsearch jru v1	fit_traj_gaussian_gridsearch_jru_v1
Plugins>Stowers>Jay_Unruh>Segmentation Tools	auto roll ball back sub jru v1	auto_roll_ball_back_sub_jru_v1
Plugins>Stowers>Jay_Unruh>Misc Tools	remove dark pixels jru v1	remove_dark_pixels_jru_v1
Plugins>Stowers>Jay_Unruh>Table Tools	rename table jru v1	rename_table_jru_v1
Plugins>Stowers>Jay_Unruh>Table Tools	export table jru v1	export_table_jru_v1
Plugins>Stowers>Jay_Unruh>Image Tools	channel math jru v1	channel_math_jru_v1
Plugins>Stowers>Jay_Unruh>File Tools	stitch pe library jru v2	stitch_pe_library_jru_v2
Plugins>Stowers>Jay_Unruh>Trajectory Tools	loess smooth jru v1	loess_smooth_jru_v1
Plugins>Stowers>Jay_Unruh>Trajectory Tools	fit traj double gaus jru v1	fit_traj_double_gaus_jru_v1
Plugins>Stowers>Jay_Unruh>Misc Tools	histogram 2D spectral phasor jru v1	histogram_2D_spectral_phasor_jru_v1
Plugins>Stowers>Jay_Unruh>ImageStream	flowsight custom converter jru v1	flowsight_custom_converter_jru_v1
Plugins>Stowers>Jay_Unruh>ImageStream	flowsight fret map jru v1	flowsight_fret_map_jru_v1
Plugins>Stowers>Jay_Unruh>ImageStream	flowsight outside puncta conc jru v1	flowsight_outside_puncta_conc_jru_v1
Plugins>Stowers>Jay_Unruh>ImageStream	flowsight stack importer jru v1	flowsight_stack_importer_jru_v1
Plugins>Stowers>Jay_Unruh>File Tools	export flowcyte jru v1	export_flowcyte_jru_v1
Plugins>Stowers>Jay_Unruh>File Tools	import flowcyte jru v1	import_flowcyte_jru_v1
Plugins>Stowers>Jay_Unruh>File Tools	dump tiff tags jru v1	dump_tiff_tags_jru_v1
Plugins>Stowers>Jay_Unruh>Segmentation Tools	object measure jru v1	object_measure_jru_v1
Plugins>Stowers>Jay_Unruh>Table Tools	add table column string jru v1	add_table_column_string_jru_v1
Plugins>Stowers>Jay_Unruh>Table Tools	delete table column jru v1	delete_table_column_jru_v1
Plugins>Stowers>Jay_Unruh>Table Tools	combine tables jru v1	combine_tables_jru_v1
Plugins>Stowers>Jay_Unruh>File Tools	get metadata tag jru v1	get_metadata_tag_jru_v1
Plugins>Stowers>Jay_Unruh>Misc Tools	custom yeast nuclear table jru v2	custom_yeast_nuclear_table_jru_v2
Plugins>Stowers>Jay_Unruh>Batch Tools	heatmap jru v1	heatmap_jru_v1
Plugins>Stowers>Jay_Unruh>Image Tools	autoscale stack jru v1	autoscale_stack_jru_v1
Plugins>Stowers>Jay_Unruh>Misc Tools	create montages from table jru v1	create_montages_from_table_jru_v1
Plugins>Stowers>Jay_Unruh>Image Tools	flatten shifted labels jru v1	flatten_shifted_labels_jru_v1
Plugins>Stowers>Jay_Unruh>Misc Tools	segment nucleoli jru v1	segment_nucleoli_jru_v1
Plugins>Stowers>Jay_Unruh>Segmentation Tools	track max not mask 3D jru v1	track_max_not_mask_3D_jru_v1
Plugins>Stowers>Jay_Unruh>Misc Tools	test sedt jru v1	test_sedt_jru_v1
Plugins>Stowers>Jay_Unruh>Trajectory Tools	roi 2 traj jru v1	roi_2_traj_jru_v1
Plugins>Stowers>Jay_Unruh>Trajectory Tools	roi 2 traj3D jru v1	roi_2_traj3D_jru_v1
Plugins>Stowers>Jay_Unruh>Trajectory Tools	set 3D shapes jru v1	set_3D_shapes_jru_v1
Plugins>Stowers>Jay_Unruh>Misc Tools	fit custom ring jru v1	fit_custom_ring_jru_v1
Plugins>Stowers>Jay_Unruh>Misc Tools	coord transformation jru v1	coord_transformation_jru_v1
Plugins>Stowers>Jay_Unruh>Misc Tools	custom image transformation jru v1	custom_image_transformation_jru_v1
Plugins>Stowers>Jay_Unruh>File Tools	batch LOCI converter jru v2	batch_LOCI_converter_jru_v2
Plugins>Stowers>Jay_Unruh>Image Tools	channel alignment jru v1	channel_alignment_jru_v1
Plugins>Stowers>Jay_Unruh>Image Tools	channel alignment z jru v1	channel_alignment_z_jru_v1
Plugins>Stowers>Jay_Unruh>Segmentation Tools	find circular background jru v1	find_circular_background_jru_v1
Help>About Plugins	show plugins list jru v1	show_plugins_list_jru_v1
Plugins>Stowers>Jay_Unruh>Trajectory Tools	fit FRAP jru v1	fit_FRAP_jru_v1
Plugins>Stowers>Jay_Unruh>Misc Tools	contour selection jru v1	contour_selection_jru_v1
Plugins>Stowers>Jay_Unruh>File Tools	export emf image rois jru v1	export_emf_image_rois_jru_v1
Plugins>Stowers>Jay_Unruh>Segmentation Tools	rois 2 objects jru v1	rois_2_objects_jru_v1
Plugins>Stowers>Jay_Unruh>Table Tools	filter table spatial rois jru v1	filter_table_spatial_rois_jru_v1
Plugins>Stowers>Jay_Unruh>Misc Tools	multi point roi 2 roimanager jru v1	multi_point_roi_2_roimanager_jru_v1
Plugins>Stowers>Jay_Unruh>Segmentation Tools	stitch stics jru v1	stitch_stics_jru_v1
Plugins>Stowers>Jay_Unruh>Trajectory Tools	kernel density est jru v1	kernel_density_est_jru_v1
Plugins>Stowers>Jay_Unruh>Segmentation Tools	track max not mask jru v2	track_max_not_mask_jru_v2
Plugins>Stowers>Jay_Unruh>Table Tools	make subtable jru v1	make_subtable_jru_v1
Plugins>Stowers>Jay_Unruh>Table Tools	edit column labels jru v1	edit_column_labels_jru_v1
Plugins>Stowers>Jay_Unruh>Misc Tools	custom yeast nuclear table jru v4	custom_yeast_nuclear_table_jru_v4
Plugins>Stowers>Jay_Unruh>Misc Tools	custom yeast nuclear table jru v5	custom_yeast_nuclear_table_jru_v5
Plugins>Stowers>Jay_Unruh>Sim Tools	sim kt tracking jru v1	sim_kt_tracking_jru_v1
