# Supplementary material for: Structural plasticity of the living kinetochore
Source: J Cell Biol. 2017 Nov 6;216(11):3551–70. doi: 10.1083/jcb.201703152 (PMC5674893; doi:10.1083/jcb.201703152)
Supplement: File S1 (ZIP) [file JCB_201703152_S1.zip › JCB_submission2/Plugins/Jay_Plugins3/rename_table_jru_v1.java]

/*******************************************************************************
 * Copyright (c) 2012 Jay Unruh, Stowers Institute for Medical Research.
 * All rights reserved. This program and the accompanying materials
 * are made available under the terms of the GNU Public License v2.0
 * which accompanies this distribution, and is available at
 * http://www.gnu.org/licenses/old-licenses/gpl-2.0.html
 ******************************************************************************/
import ij.*;
import ij.process.*;
import ij.gui.*;
import java.awt.Frame;
import ij.plugin.*;
import ij.util.*;
import ij.text.*;

public class rename_table_jru_v1 implements PlugIn {

	public void run(String arg) {
		//first get the table window
		Frame[] niframes=WindowManager.getNonImageWindows();
		String[] titles=new String[niframes.length];
		for(int i=0;i<niframes.length;i++){
			titles[i]=niframes[i].getTitle();
		}
		GenericDialog gd=new GenericDialog("Windows");
		gd.addChoice("Windows",titles,titles[0]);
		gd.addStringField("New Name","");
		gd.showDialog();
		if(gd.wasCanceled()){return;}
		int index=gd.getNextChoiceIndex();
		String newname=gd.getNextString();
		if(niframes[index] instanceof TextWindow){
			niframes[index].setTitle(newname);
		} else {
			IJ.showMessage("wrong window type");
		}
	}
}
